# Supplementary material for: Using reflectance to measure chlorophyll a in corals: calibration and implications of skeletal optical properties
Source: Coral Reefs. 2026 Feb 17;45(3):1495–503. doi: 10.1007/s00338-026-02831-0 (PMC13282203; doi:10.1007/s00338-026-02831-0)
Supplement: Supplementary file 1 — Supplementary file1 (XLSX 4469 KB) [file 338_2026_2831_MOESM1_ESM.xlsx]

## Sheet: Metadata
	Supplementary Data for
	Using reflectance to measure chlorophyll a in corals: calibration and implications of skeletal optical properties
	Coral Reefs
	Kay Watty1,*, Verena Schoepf1, Kelly W. Johnson1, Sophie Littke1,2, Rene M. van der Zande1
	1Department of Freshwater and Marine Ecology, Institute for Biodiversity and Ecosystem Dynamics, University of Amsterdam, Amsterdam, The Netherlands
	2University of Algarve, Faro, Portugal
	*Correspondence: khw@watty.eu
	Note: spectral data were processed following the protocol described in Watty K, Schoepf V, van der Zande R (2024) Measuring coral reflectance and calculating NDVI as a proxy for chlorophyll a with the DIVING-PAM-II. protocols.io. https://dx.doi.org/10.17504/protocols.io.rm7vzjqd5lx1/v1
	Dataset	Column name	Description	Units	Notes / Comments
	Summary data	coral_id	Unique coral identifier	-	Matches with coral_id in Spectral data
	Summary data	species	Coral species name	-	Full scientific name
	Summary data	R670	Reflectance at 670 nm	%	Used for NDVI calculation
	Summary data	R750	Reflectance at 750 nm	%	Used for NDVI calculation
	Summary data	NDVI	Normalized Difference Vegetation Index	unitless	Calculated as (R750 - R670)/(R750 + R670)
	Summary data	chla	Chlorophyll a content	µg/cm2	Measured pigment per surface area
	Summary data	log_chla	Natural log of chlorophyll a + 1	unitless	Calculated as ln(Chl a +1) to avoid negative/undefined values
	Spectral data	wavelength	Wavelength of measurement	nm	Range: ~400-850 nm
	Spectral data	coral_id	Unique coral identifier	-	Matches with coral_id in Summary data
	Spectral data	mean_reflectance	Mean reflectance at this wavelength	%	Average reflectance across measurement spots per coral fragment
	Spectral data	species	Coral species name	-	Full scientific name

## Sheet: Summary data
coral_id	species	R670	R750	NDVI	chla	log_chla
A1	Agaricia tenuifolia	2.12685	9.54918	0.63569	8.57851	2.25952
A10	Agaricia tenuifolia	3.79191	15.3617	0.604053	11.5838	2.53241
A11	Agaricia tenuifolia	5.19317	15.7101	0.503125	8.74778	2.27704
A12	Agaricia tenuifolia	3.56578	10.8343	0.504755	4.51146	1.70683
A13	Agaricia tenuifolia	4.87076	7.57938	0.217557	1.01519	0.700713
A14	Agaricia tenuifolia	6.93484	9.95986	0.179052	0.336756	0.290246
A15	Agaricia tenuifolia	4.28318	5.42962	0.118034	1.2508	0.811286
A16	Agaricia tenuifolia	15.9204	18.5371	0.0759386	1.60284	0.956605
A17	Agaricia tenuifolia	12.4647	15.8648	0.120017	0.15543	0.144473
A18	Agaricia tenuifolia	14.6044	22.2132	0.206663	4.46696	1.69872
A19	Agaricia tenuifolia	11.216	24.5278	0.372421	8.87478	2.28998
A2	Agaricia tenuifolia	4.69097	18.3648	0.593076	8.65898	2.26789
A20	Agaricia tenuifolia	11.8546	20.5874	0.269181	3.17389	1.42885
A3	Agaricia tenuifolia	3.96535	16.4213	0.610986	7.40178	2.12844
A4	Agaricia tenuifolia	7.18601	19.7153	0.46575	12.908	2.63246
A5	Agaricia tenuifolia	5.32787	18.45	0.551863	11.7778	2.54771
A6	Agaricia tenuifolia	3.54797	16.384	0.643992	11.2973	2.50938
A7	Agaricia tenuifolia	10.6495	22.1285	0.350203	4.78659	1.75554
A8	Agaricia tenuifolia	4.939	21.257	0.622919	10.8092	2.46888
A9	Agaricia tenuifolia	5.39803	23.409	0.625229	14.1333	2.7169
W14	Agaricia tenuifolia	6.02473	12.4887	0.34915	2.23275	1.17333
W16	Agaricia tenuifolia	7.17762	16.4196	0.391656	4.04798	1.61899
W17	Agaricia tenuifolia	4.9451	10.8107	0.372281	3.16873	1.42761
W18	Agaricia tenuifolia	3.17821	6.44874	0.339727	3.61675	1.52969
W2	Agaricia tenuifolia	2.34068	5.61186	0.411339	2.41561	1.22836
W20	Agaricia tenuifolia	2.21741	4.38258	0.328057	1.93028	1.0751
W24	Agaricia tenuifolia	2.30266	4.436	0.316582	2.59162	1.2786
W25	Agaricia tenuifolia	1.55612	4.11271	0.450991	3.64572	1.53595
W26	Agaricia tenuifolia	3.7455	9.1135	0.417451	2.83236	1.34348
W27	Agaricia tenuifolia	4.41313	10.8588	0.42206	3.91313	1.59191
W34	Agaricia tenuifolia	6.1227	12.0627	0.326635	3.42857	1.48808
W35	Agaricia tenuifolia	8.29473	16.9053	0.341688	3.26666	1.45083
W36	Agaricia tenuifolia	6.21739	12.7536	0.344538	2.37523	1.21646
W37	Agaricia tenuifolia	4.07571	8.64953	0.359429	2.66398	1.29855
W38	Agaricia tenuifolia	5.86533	14.0792	0.411836	0.862464	0.6219
W39	Agaricia tenuifolia	0.91644	2.22143	0.415884	3.31467	1.46202
W4	Agaricia tenuifolia	7.72835	18.9438	0.420493	5.85674	1.92523
W42	Agaricia tenuifolia	7.7055	17.7265	0.394031	2.50817	1.25509
W45	Agaricia tenuifolia	2.16924	6.53486	0.501559	2.54289	1.26494
W46	Agaricia tenuifolia	5.06338	11.572	0.391251	4.16912	1.6427
W47	Agaricia tenuifolia	13.1816	15.5598	0.0827453	2.89979	1.36092
W48	Agaricia tenuifolia	2.91192	3.45924	0.0859059	0.162288	0.15039
W49	Agaricia tenuifolia	4.58168	10.8546	0.406377	4.06137	1.62164
W5	Agaricia tenuifolia	4.24036	9.85937	0.398518	3.0499	1.39869
W54	Agaricia tenuifolia	7.99233	15.9599	0.332644	3.87736	1.5846
W55	Agaricia tenuifolia	4.11083	5.90639	0.179247	0.202284	0.184223
W59	Agaricia tenuifolia	6.65766	15.5242	0.39972	5.65561	1.89546
W6	Agaricia tenuifolia	12.3981	33.0514	0.454422	4.48306	1.70166
W7	Agaricia tenuifolia	5.52721	13.3632	0.414815	2.48836	1.24943
W8	Agaricia tenuifolia	5.20923	11.3258	0.369915	2.56951	1.27243
W9	Agaricia tenuifolia	1.71534	3.77539	0.375186	2.24608	1.17745
2	Porites furcata	12.2066	34.1445	0.473297	7.12008	2.09434
3	Porites furcata	7.00372	28.288	0.603095	12.345	2.59114
4	Porites furcata	18.9786	33.037	0.270272	4.10928	1.63106
5	Porites furcata	20.449	35.9698	0.2751	4.62155	1.72661
6	Porites furcata	8.8966	13.3972	0.201876	3.68795	1.54499
7	Porites furcata	11.081	38.7215	0.555001	10.4846	2.44101
8	Porites furcata	12.8748	22.5193	0.272488	2.23412	1.17376
9	Porites furcata	20.4345	28.1034	0.157997	2.10186	1.132
10	Porites furcata	8.77312	27.4377	0.515442	4.52951	1.7101
11	Porites furcata	17.0896	48.294	0.477251	7.23988	2.10899
12	Porites furcata	7.88467	30.8293	0.59267	9.27961	2.33016
14	Porites furcata	9.16311	30.8314	0.541782	8.63237	2.26513
23	Porites furcata	13.9053	32.1254	0.395823	3.86883	1.58285
24	Porites furcata	15.1338	28.5312	0.306824	3.66766	1.54066
25	Porites furcata	10.0769	19.8063	0.325579	2.70662	1.31012
26	Porites furcata	10.6137	24.9369	0.402894	4.58312	1.71975
27	Porites furcata	7.80926	15.2688	0.323231	2.50088	1.25302
28	Porites furcata	18.5026	33.7858	0.292288	2.58126	1.27572
29	Porites furcata	6.03219	26.5946	0.630231	14.8127	2.76081
30	Porites furcata	9.25362	29.8734	0.526996	6.48386	2.01275
31	Porites furcata	18.7323	27.6524	0.192307	2.14454	1.14567
32	Porites furcata	23.5554	29.8001	0.117039	1.19113	0.784417
34	Porites furcata	8.29839	28.0957	0.543971	2.67692	1.30208
35	Porites furcata	15.8803	23.9817	0.203235	1.74029	1.00807
36	Porites furcata	17.3243	30.1576	0.270279	4.77413	1.75339
37	Porites furcata	11.1722	31.9257	0.481544	11.0264	2.4871
38	Porites furcata	19.806	42.2413	0.361583	6.23365	1.97874
39	Porites furcata	12.4464	30.8989	0.425708	5.02649	1.79616
40	Porites furcata	17.802	39.2982	0.376464	9.49685	2.35108
43	Porites furcata	26.5729	30.3905	0.0670172	1.82747	1.03938
44	Porites furcata	18.3902	44.9381	0.41921	6.84242	2.05955
45	Porites furcata	19.5025	37.8339	0.319717	7.3452	2.12169
46	Porites furcata	17.1786	25.3937	0.192967	1.46848	0.903602
47	Porites furcata	16.1692	24.0233	0.195411	1.07624	0.730561
48	Porites furcata	19.1342	38.2343	0.332938	4.90886	1.77645
49	Porites furcata	16.0339	33.4416	0.351843	5.50117	1.87198
51	Porites furcata	15.2347	26.2092	0.264803	3.27067	1.45177
52	Porites furcata	13.8609	33.0136	0.408595	7.52556	2.14307
53	Porites furcata	22.9541	40.6432	0.278143	2.09602	1.13012
54	Porites furcata	13.1735	31.1179	0.405145	15.5437	2.80601
55	Porites furcata	10.5182	25.7812	0.420474	6.13676	1.96526
56	Porites furcata	13.4407	28.2189	0.354736	3.48008	1.49964
57	Porites furcata	19.5091	26.3265	0.148737	0.527392	0.423562
59	Porites furcata	23.4279	33.1615	0.172004	1.35534	0.856685
60	Porites furcata	9.49011	27.9298	0.492777	5.78794	1.91515
62	Porites furcata	10.1409	33.3074	0.533197	9.91007	2.38969
63	Porites furcata	8.26464	27.1177	0.532838	5.267	1.8353
64	Porites furcata	15.2068	22.8251	0.200313	2.29155	1.19136
65	Porites furcata	21.1873	27.7813	0.134659	1.21983	0.797433
75	Porites furcata	7.15026	20.4608	0.482073	4.72696	1.74518
76	Porites furcata	17.7675	30.9949	0.271262	2.33334	1.20398
78	Porites furcata	11.8711	27.8891	0.402865	2.92493	1.36735
79	Porites furcata	5.83184	20.6647	0.559803	5.82979	1.92129
80	Porites furcata	9.60141	25.1387	0.447243	3.43762	1.49012
81	Porites furcata	7.16637	23.2307	0.528483	5.09124	1.80685
82	Porites furcata	10.1052	28.5293	0.476884	8.05192	2.20298
83	Porites furcata	12.3595	32.5089	0.44908	5.16148	1.81832
84	Porites furcata	13.0311	38.9606	0.498725	5.70734	1.9032
85	Porites furcata	15.6012	22.7466	0.186333	1.48693	0.91105
86	Porites furcata	19.0095	33.8293	0.280471	3.00164	1.38671
87	Porites furcata	9.95718	31.6204	0.521032	7.94542	2.19114
88	Porites furcata	18.3367	32.9737	0.285263	2.12069	1.13806
89	Porites furcata	12.6715	22.8599	0.286743	2.16616	1.15252
90	Porites furcata	17.4214	43.2094	0.425329	2.53702	1.26328
92	Porites furcata	16.1194	40.3295	0.428885	4.6688	1.73498
93	Porites furcata	13.2592	23.1484	0.271624	1.70943	0.996737
94	Porites furcata	15.3834	38.8224	0.432409	5.18196	1.82164
95	Porites furcata	11.4619	23.8389	0.350615	2.85118	1.34838
96	Porites furcata	13.0128	33.5884	0.441526	3.82162	1.57311
97	Porites furcata	8.76819	21.1216	0.413298	2.36665	1.21392
98	Porites furcata	7.3833	17.8687	0.415231	3.9056	1.59038
99	Porites furcata	11.5933	26.5484	0.392092	4.55268	1.71428
100	Porites furcata	17.3921	34.0408	0.323698	3.38053	1.47717
101	Porites furcata	15.7136	33.5383	0.361907	3.45314	1.49361
102	Porites furcata	10.1636	22.0885	0.369739	2.65569	1.29628
104	Porites furcata	19.9241	33.5011	0.254131	2.26627	1.18365
105	Porites furcata	11.9786	30.5258	0.436358	3.65763	1.53851
106	Porites furcata	19.1393	27.4832	0.178967	0.97721	0.681687
107	Porites furcata	11.9612	31.6286	0.451193	4.22129	1.65274
108	Porites furcata	8.78075	34.8187	0.597208	9.26317	2.32856
109	Porites furcata	13.5904	34.9217	0.439711	4.94529	1.7826
110	Porites furcata	6.17632	22.5848	0.570509	8.18585	2.21766
111	Porites furcata	11.6961	28.5218	0.418366	3.03811	1.39578
112	Porites furcata	19.0106	30.7086	0.235281	1.79408	1.0275
113	Porites furcata	8.44575	26.1423	0.511637	6.37192	1.99768
114	Porites furcata	11.5019	40.4538	0.557242	7.26733	2.11231
115	Porites furcata	12.8442	25.1139	0.323243	3.13568	1.41965
116	Porites furcata	22.0886	32.3219	0.188075	1.19647	0.786853
119	Porites furcata	16.1908	33.5712	0.34927	1.87859	1.0573
120	Porites furcata	16.6961	22.7531	0.153539	1.99842	1.09808
121	Porites furcata	23.2828	41.754	0.284011	3.12392	1.4168
122	Porites furcata	12.3426	34.2255	0.469913	5.16425	1.81877
123	Porites furcata	11.5939	20.0573	0.267396	1.76173	1.01586
124	Porites furcata	20.3325	40.8858	0.335738	2.46145	1.24169
125	Porites furcata	8.13246	20.1841	0.425604	8.33874	2.23417
126	Porites furcata	18.0359	34.6316	0.315103	4.90257	1.77539
127	Porites furcata	14.0831	32.4195	0.394308	2.50758	1.25493
128	Porites furcata	10.1563	32.1375	0.519727	3.30378	1.45949
129	Porites furcata	16.8461	39.6468	0.403602	2.23767	1.17485
130	Porites furcata	16.2313	27.2657	0.253681	1.91997	1.07157
132	Porites furcata	10.0451	29.0906	0.486651	4.75657	1.75034
133	Porites furcata	10.138	29.746	0.491626	6.19108	1.97284
134	Porites furcata	9.2286	33.7944	0.570992	8.18363	2.21742
135	Porites furcata	7.0969	24.4197	0.54964	9.10098	2.31263
146	Porites furcata	16.4649	22.8195	0.161759	1.5507	0.936367
147	Porites furcata	18.0676	24.9224	0.159451	1.36473	0.860663
152	Porites furcata	19.852	23.0566	0.0746839	0.461694	0.379596
153	Porites furcata	12.8981	32.6231	0.433314	6.70477	2.04184
154	Porites furcata	13.5993	46.6057	0.548234	15.6346	2.81148
155	Porites furcata	15.5476	25.9537	0.250742	3.06534	1.4025
156	Porites furcata	13.0296	40.9176	0.51695	7.75172	2.16925
157	Porites furcata	19.2648	31.2398	0.237106	3.04217	1.39678
K14	Siderastrea siderea	14.7664	28.9696	0.324748	2.63002	1.28924
K15	Siderastrea siderea	6.32606	14.7537	0.399797	2.52842	1.26085
K16	Siderastrea siderea	9.9611	23.3716	0.402322	5.51618	1.87429
K17	Siderastrea siderea	8.43333	20.3027	0.413048	2.6794	1.30275
K18	Siderastrea siderea	5.8038	12.2082	0.355564	1.71572	0.999058
K19	Siderastrea siderea	7.64358	24.6372	0.526431	3.87239	1.58358
K24	Siderastrea siderea	4.94444	13.7074	0.469817	2.20153	1.16363
K25	Siderastrea siderea	3.89207	11.0872	0.480338	2.51963	1.25836
K26	Siderastrea siderea	8.62782	16.0648	0.301181	1.96546	1.08703
K27	Siderastrea siderea	3.57355	10.905	0.506365	3.42176	1.48654
K28	Siderastrea siderea	5.53712	16.6532	0.500942	4.49317	1.7035
K29	Siderastrea siderea	2.92691	9.15864	0.515635	3.70373	1.54836
K34	Siderastrea siderea	5.0386	12.1435	0.413505	1.71544	0.998953
K35	Siderastrea siderea	3.98878	9.30116	0.39973	4.94041	1.78178
K36	Siderastrea siderea	8.0756	18.6893	0.396552	4.26812	1.66167
K37	Siderastrea siderea	6.6	15.4131	0.400357	3.35667	1.47171
K38	Siderastrea siderea	8.91845	19.3938	0.369994	2.62647	1.28826
K39	Siderastrea siderea	10.2335	19.7707	0.317863	2.95619	1.37528
K4	Siderastrea siderea	6.77712	35.5542	0.679806	10.1642	2.41271
K44	Siderastrea siderea	12.6643	23.8286	0.305931	2.72451	1.31494
K45	Siderastrea siderea	6.16589	14.9701	0.416551	4.47549	1.70028
K46	Siderastrea siderea	3.79323	13.9558	0.572571	4.39726	1.68589
K47	Siderastrea siderea	5.42614	13.9929	0.441153	2.32522	1.20154
K48	Siderastrea siderea	7.95467	19.1227	0.412448	2.87976	1.35577
K49	Siderastrea siderea	5.98097	16.4822	0.467486	5.44659	1.86355
K5	Siderastrea siderea	3.67692	15.4538	0.615601	8.14549	2.21326
K54	Siderastrea siderea	5.27686	11.6883	0.377918	2.18766	1.15929
K55	Siderastrea siderea	8.23226	15.2669	0.299358	3.42362	1.48696
K56	Siderastrea siderea	4.5769	12.0421	0.449197	2.14956	1.14726
K57	Siderastrea siderea	12.1188	20.95	0.267057	2.14813	1.14681
K58	Siderastrea siderea	10.8429	17.3465	0.230714	1.44831	0.895398
K59	Siderastrea siderea	8.04736	21.0447	0.446766	3.0286	1.39342
K6	Siderastrea siderea	5.53181	16.9864	0.50868	4.43555	1.69296
K7	Siderastrea siderea	5.61	16.0424	0.481813	3.87656	1.58444
K8	Siderastrea siderea	15.4118	40.286	0.446592	8.75204	2.27748
K9	Siderastrea siderea	8.94121	12.4939	0.165742	5.56972	1.88247
S1	Siderastrea siderea	4.06236	9.70023	0.409652	3.47168	1.49776
S10	Siderastrea siderea	6.37741	19.5402	0.50787	8.09184	2.20738
S11	Siderastrea siderea	8.62776	18.8814	0.372735	10.8629	2.47341
S12	Siderastrea siderea	12.4046	19.8839	0.231641	4.76271	1.75141
S13	Siderastrea siderea	13.8354	18.9338	0.155585	1.66492	0.980175
S14	Siderastrea siderea	5.49857	20.6549	0.579515	5.10253	1.8087
S15	Siderastrea siderea	4.96342	22.6301	0.640248	10.8235	2.47009
S16	Siderastrea siderea	2.16937	22.7431	0.82584	19.3061	3.01092
S17	Siderastrea siderea	4.30066	21.7671	0.67004	8.82276	2.2847
S18	Siderastrea siderea	6.64167	27.9824	0.616355	8.41351	2.24215
S19	Siderastrea siderea	6.06653	15.4634	0.436457	4.62433	1.7271
S2	Siderastrea siderea	14.4311	20.3515	0.170212	4.3111	1.6698
S20	Siderastrea siderea	5.11525	21.0977	0.609716	22.807	3.16998
S3	Siderastrea siderea	6.43447	13.8273	0.364864	3.90826	1.59092
S4	Siderastrea siderea	13.0897	17.8194	0.153018	3.41092	1.48408
S5	Siderastrea siderea	8.31943	16.696	0.334857	2.68997	1.30562
S6	Siderastrea siderea	9.10785	23.668	0.444234	5.054	1.80072
S7	Siderastrea siderea	10.4709	20.2226	0.317711	10.0982	2.40679
S8	Siderastrea siderea	6.38473	14.3474	0.384074	4.66883	1.73498
S9	Siderastrea siderea	1.7945	12.6565	0.751644	9.52542	2.35379

## Sheet: Spectral data
wavelength	coral_id	mean_reflectance	species
398.405	10	4.7374	Porites furcata
398.405	10	7.69165	Porites furcata
398.405	100	3.3945	Porites furcata
398.405	100	5.98886	Porites furcata
398.405	101	1.69885	Porites furcata
398.405	101	2.36811	Porites furcata
398.405	101	3.51241	Porites furcata
398.405	101	4.45673	Porites furcata
398.405	101	6.64873	Porites furcata
398.405	101	3.47826	Porites furcata
398.405	101	2.936	Porites furcata
398.405	101	6.34357	Porites furcata
398.405	101	4.77785	Porites furcata
398.405	102	2.33728	Porites furcata
398.405	102	1.13251	Porites furcata
398.405	102	4.56987	Porites furcata
398.405	102	4.79904	Porites furcata
398.405	102	5.45094	Porites furcata
398.405	102	5.37027	Porites furcata
398.405	102	2.34537	Porites furcata
398.405	102	5.1437	Porites furcata
398.405	102	2.83379	Porites furcata
398.405	104	2.04967	Porites furcata
398.405	104	2.37696	Porites furcata
398.405	104	3.7188	Porites furcata
398.405	104	3.33658	Porites furcata
398.405	104	10.5298	Porites furcata
398.405	104	3.97944	Porites furcata
398.405	104	3.85029	Porites furcata
398.405	104	4.38887	Porites furcata
398.405	104	3.84076	Porites furcata
398.405	105	2.64203	Porites furcata
398.405	105	4.36135	Porites furcata
398.405	106	2.75167	Porites furcata
398.405	106	2.27621	Porites furcata
398.405	106	3.57414	Porites furcata
398.405	106	6.1684	Porites furcata
398.405	106	5.83317	Porites furcata
398.405	106	4.9701	Porites furcata
398.405	106	2.77344	Porites furcata
398.405	106	3.63188	Porites furcata
398.405	106	3.1452	Porites furcata
398.405	107	2.75178	Porites furcata
398.405	107	2.94555	Porites furcata
398.405	108	3.86802	Porites furcata
398.405	108	3.94435	Porites furcata
398.405	109	3.02698	Porites furcata
398.405	109	5.31664	Porites furcata
398.405	11	5.52009	Porites furcata
398.405	11	14.6804	Porites furcata
398.405	110	2.40757	Porites furcata
398.405	110	2.9558	Porites furcata
398.405	111	2.41998	Porites furcata
398.405	111	2.26679	Porites furcata
398.405	111	4.71656	Porites furcata
398.405	111	3.44963	Porites furcata
398.405	111	3.91971	Porites furcata
398.405	111	4.1325	Porites furcata
398.405	111	3.23423	Porites furcata
398.405	111	4.67215	Porites furcata
398.405	111	4.33757	Porites furcata
398.405	112	1.9997	Porites furcata
398.405	112	2.5116	Porites furcata
398.405	112	3.71793	Porites furcata
398.405	112	4.5894	Porites furcata
398.405	112	3.01848	Porites furcata
398.405	112	3.19183	Porites furcata
398.405	112	4.52801	Porites furcata
398.405	112	4.55493	Porites furcata
398.405	112	4.76275	Porites furcata
398.405	113	4.05675	Porites furcata
398.405	113	3.03697	Porites furcata
398.405	114	2.93107	Porites furcata
398.405	114	6.52312	Porites furcata
398.405	115	2.92969	Porites furcata
398.405	115	2.8067	Porites furcata
398.405	115	3.63367	Porites furcata
398.405	115	4.32873	Porites furcata
398.405	115	4.39661	Porites furcata
398.405	115	4.76348	Porites furcata
398.405	115	3.52624	Porites furcata
398.405	115	5.50829	Porites furcata
398.405	115	3.52813	Porites furcata
398.405	116	3.13586	Porites furcata
398.405	116	3.10593	Porites furcata
398.405	116	3.44231	Porites furcata
398.405	116	4.4302	Porites furcata
398.405	116	5.65458	Porites furcata
398.405	116	2.99263	Porites furcata
398.405	116	3.35419	Porites furcata
398.405	116	4.83773	Porites furcata
398.405	116	5.35438	Porites furcata
398.405	117	4.03066	Porites furcata
398.405	117	5.50315	Porites furcata
398.405	117	4.28643	Porites furcata
398.405	117	3.31404	Porites furcata
398.405	117	3.38266	Porites furcata
398.405	117	2.12789	Porites furcata
398.405	119	2.8639	Porites furcata
398.405	119	3.01929	Porites furcata
398.405	119	3.8525	Porites furcata
398.405	119	4.37995	Porites furcata
398.405	119	5.16924	Porites furcata
398.405	119	3.50558	Porites furcata
398.405	119	2.37318	Porites furcata
398.405	119	2.5524	Porites furcata
398.405	119	2.35401	Porites furcata
398.405	12	3.41627	Porites furcata
398.405	12	7.62986	Porites furcata
398.405	120	4.24937	Porites furcata
398.405	120	5.26314	Porites furcata
398.405	120	3.34088	Porites furcata
398.405	120	3.66733	Porites furcata
398.405	120	5.73618	Porites furcata
398.405	120	2.27876	Porites furcata
398.405	120	3.03261	Porites furcata
398.405	120	2.81882	Porites furcata
398.405	120	3.33264	Porites furcata
398.405	121	3.98601	Porites furcata
398.405	121	6.79032	Porites furcata
398.405	122	1.38021	Porites furcata
398.405	122	4.63552	Porites furcata
398.405	123	1.7844	Porites furcata
398.405	123	3.5718	Porites furcata
398.405	123	4.41924	Porites furcata
398.405	123	6.4249	Porites furcata
398.405	123	3.25149	Porites furcata
398.405	123	3.27038	Porites furcata
398.405	123	3.80306	Porites furcata
398.405	123	2.70705	Porites furcata
398.405	123	2.8318	Porites furcata
398.405	124	1.87802	Porites furcata
398.405	124	1.93358	Porites furcata
398.405	124	4.85936	Porites furcata
398.405	124	7.52352	Porites furcata
398.405	124	5.8738	Porites furcata
398.405	124	4.3696	Porites furcata
398.405	124	4.44001	Porites furcata
398.405	124	4.74842	Porites furcata
398.405	124	7.48855	Porites furcata
398.405	125	2.54303	Porites furcata
398.405	125	3.08555	Porites furcata
398.405	126	4.33274	Porites furcata
398.405	126	4.46154	Porites furcata
398.405	127	3.10751	Porites furcata
398.405	127	3.01072	Porites furcata
398.405	127	6.27325	Porites furcata
398.405	127	5.28807	Porites furcata
398.405	127	6.82208	Porites furcata
398.405	127	2.94664	Porites furcata
398.405	127	3.46183	Porites furcata
398.405	127	6.48393	Porites furcata
398.405	127	7.26453	Porites furcata
398.405	128	1.85826	Porites furcata
398.405	128	1.23358	Porites furcata
398.405	128	3.66331	Porites furcata
398.405	128	6.33613	Porites furcata
398.405	128	5.73077	Porites furcata
398.405	128	3.41833	Porites furcata
398.405	128	4.32683	Porites furcata
398.405	128	3.61893	Porites furcata
398.405	128	5.40729	Porites furcata
398.405	129	3.19279	Porites furcata
398.405	129	4.49247	Porites furcata
398.405	129	5.40924	Porites furcata
398.405	129	4.49887	Porites furcata
398.405	129	7.19541	Porites furcata
398.405	129	5.94724	Porites furcata
398.405	129	4.6228	Porites furcata
398.405	129	6.07179	Porites furcata
398.405	129	7.42344	Porites furcata
398.405	130	4.43972	Porites furcata
398.405	130	5.24963	Porites furcata
398.405	130	6.02261	Porites furcata
398.405	130	5.83087	Porites furcata
398.405	130	7.27776	Porites furcata
398.405	130	2.71719	Porites furcata
398.405	130	3.43397	Porites furcata
398.405	130	7.34739	Porites furcata
398.405	130	7.02382	Porites furcata
398.405	132	2.09082	Porites furcata
398.405	132	4.79378	Porites furcata
398.405	133	3.66872	Porites furcata
398.405	133	5.49453	Porites furcata
398.405	134	3.33371	Porites furcata
398.405	134	4.57532	Porites furcata
398.405	135	2.22188	Porites furcata
398.405	135	3.60696	Porites furcata
398.405	14	6.73726	Porites furcata
398.405	14	7.84426	Porites furcata
398.405	146	5.59633	Porites furcata
398.405	146	4.96516	Porites furcata
398.405	146	8.83356	Porites furcata
398.405	146	5.96649	Porites furcata
398.405	146	10.2181	Porites furcata
398.405	146	6.70106	Porites furcata
398.405	146	9.56822	Porites furcata
398.405	146	11.5371	Porites furcata
398.405	146	5.28006	Porites furcata
398.405	147	4.22551	Porites furcata
398.405	147	3.95346	Porites furcata
398.405	147	5.8238	Porites furcata
398.405	147	8.16578	Porites furcata
398.405	147	8.67343	Porites furcata
398.405	147	4.89787	Porites furcata
398.405	147	9.31042	Porites furcata
398.405	147	14.064	Porites furcata
398.405	147	5.78197	Porites furcata
398.405	152	15.7061	Porites furcata
398.405	152	5.17676	Porites furcata
398.405	152	12.6158	Porites furcata
398.405	152	14.463	Porites furcata
398.405	152	18.6085	Porites furcata
398.405	152	7.73222	Porites furcata
398.405	152	8.61741	Porites furcata
398.405	152	15.2803	Porites furcata
398.405	152	9.29933	Porites furcata
398.405	153	7.20537	Porites furcata
398.405	153	8.83192	Porites furcata
398.405	154	3.05529	Porites furcata
398.405	154	12.8792	Porites furcata
398.405	155	8.18027	Porites furcata
398.405	155	6.35883	Porites furcata
398.405	155	13.1704	Porites furcata
398.405	155	12.7888	Porites furcata
398.405	155	10.4091	Porites furcata
398.405	155	8.1977	Porites furcata
398.405	155	7.5699	Porites furcata
398.405	155	9.45975	Porites furcata
398.405	156	6.74393	Porites furcata
398.405	156	10.7464	Porites furcata
398.405	156	5.62913	Porites furcata
398.405	157	2.81918	Porites furcata
398.405	157	3.20166	Porites furcata
398.405	157	4.31035	Porites furcata
398.405	157	3.99364	Porites furcata
398.405	157	3.99007	Porites furcata
398.405	157	2.7489	Porites furcata
398.405	157	3.38025	Porites furcata
398.405	157	4.30367	Porites furcata
398.405	157	8.91805	Porites furcata
398.405	2	5.2507	Porites furcata
398.405	2	9.91958	Porites furcata
398.405	23	6.67978	Porites furcata
398.405	23	10.6136	Porites furcata
398.405	24	6.76533	Porites furcata
398.405	24	5.76781	Porites furcata
398.405	24	8.56505	Porites furcata
398.405	24	8.46622	Porites furcata
398.405	24	10.547	Porites furcata
398.405	24	3.89244	Porites furcata
398.405	24	4.06134	Porites furcata
398.405	24	8.27216	Porites furcata
398.405	24	6.62325	Porites furcata
398.405	25	8.19397	Porites furcata
398.405	25	5.38869	Porites furcata
398.405	25	10.7271	Porites furcata
398.405	25	10.9641	Porites furcata
398.405	25	10.3597	Porites furcata
398.405	25	4.46322	Porites furcata
398.405	25	5.00304	Porites furcata
398.405	25	7.96534	Porites furcata
398.405	25	4.38247	Porites furcata
398.405	26	8.66819	Porites furcata
398.405	26	7.56487	Porites furcata
398.405	27	7.27432	Porites furcata
398.405	27	7.10019	Porites furcata
398.405	27	5.33407	Porites furcata
398.405	27	8.73313	Porites furcata
398.405	27	11.1298	Porites furcata
398.405	27	5.0478	Porites furcata
398.405	27	6.43609	Porites furcata
398.405	27	6.05176	Porites furcata
398.405	27	3.45882	Porites furcata
398.405	28	10.8993	Porites furcata
398.405	28	4.48323	Porites furcata
398.405	28	9.47128	Porites furcata
398.405	28	10.862	Porites furcata
398.405	28	13.1159	Porites furcata
398.405	28	8.70181	Porites furcata
398.405	28	6.34581	Porites furcata
398.405	28	8.12961	Porites furcata
398.405	28	9.49466	Porites furcata
398.405	29	6.39462	Porites furcata
398.405	29	5.73333	Porites furcata
398.405	3	5.43054	Porites furcata
398.405	3	6.71528	Porites furcata
398.405	30	6.19594	Porites furcata
398.405	30	8.33188	Porites furcata
398.405	31	6.63645	Porites furcata
398.405	31	5.10748	Porites furcata
398.405	31	7.13016	Porites furcata
398.405	31	7.23436	Porites furcata
398.405	31	7.0924	Porites furcata
398.405	31	6.67858	Porites furcata
398.405	31	13.0978	Porites furcata
398.405	31	13.1068	Porites furcata
398.405	31	8.13472	Porites furcata
398.405	32	4.25065	Porites furcata
398.405	32	5.74761	Porites furcata
398.405	32	7.90095	Porites furcata
398.405	32	7.6935	Porites furcata
398.405	32	10.3439	Porites furcata
398.405	32	6.04959	Porites furcata
398.405	32	6.66346	Porites furcata
398.405	32	9.22505	Porites furcata
398.405	32	7.97177	Porites furcata
398.405	34	4.17685	Porites furcata
398.405	34	8.18051	Porites furcata
398.405	35	4.10329	Porites furcata
398.405	35	3.71872	Porites furcata
398.405	35	8.73104	Porites furcata
398.405	35	9.1176	Porites furcata
398.405	35	12.3757	Porites furcata
398.405	35	4.54502	Porites furcata
398.405	35	6.72618	Porites furcata
398.405	35	7.64471	Porites furcata
398.405	35	8.69825	Porites furcata
398.405	36	7.5291	Porites furcata
398.405	36	5.68177	Porites furcata
398.405	36	11.3689	Porites furcata
398.405	36	8.54734	Porites furcata
398.405	36	12.4658	Porites furcata
398.405	36	7.81632	Porites furcata
398.405	36	5.99206	Porites furcata
398.405	36	5.28203	Porites furcata
398.405	36	8.1059	Porites furcata
398.405	37	5.33643	Porites furcata
398.405	37	8.95652	Porites furcata
398.405	38	8.36094	Porites furcata
398.405	38	11.0993	Porites furcata
398.405	39	7.6104	Porites furcata
398.405	39	4.17887	Porites furcata
398.405	39	8.89837	Porites furcata
398.405	39	9.67613	Porites furcata
398.405	39	10.8938	Porites furcata
398.405	39	6.8288	Porites furcata
398.405	39	5.00829	Porites furcata
398.405	39	7.89447	Porites furcata
398.405	39	6.49666	Porites furcata
398.405	4	4.55651	Porites furcata
398.405	4	5.6269	Porites furcata
398.405	4	8.05691	Porites furcata
398.405	4	10.4642	Porites furcata
398.405	4	8.81954	Porites furcata
398.405	4	4.87603	Porites furcata
398.405	4	6.96431	Porites furcata
398.405	4	7.25781	Porites furcata
398.405	4	8.81548	Porites furcata
398.405	40	7.916	Porites furcata
398.405	40	11.028	Porites furcata
398.405	43	9.68489	Porites furcata
398.405	43	7.65489	Porites furcata
398.405	43	10.3758	Porites furcata
398.405	43	11.0352	Porites furcata
398.405	43	9.41489	Porites furcata
398.405	43	8.45263	Porites furcata
398.405	43	9.25487	Porites furcata
398.405	43	9.47561	Porites furcata
398.405	43	14.4731	Porites furcata
398.405	44	8.73014	Porites furcata
398.405	44	16.3206	Porites furcata
398.405	45	15.2367	Porites furcata
398.405	45	16.3223	Porites furcata
398.405	46	11.6612	Porites furcata
398.405	46	7.07848	Porites furcata
398.405	46	13.2721	Porites furcata
398.405	46	15.0423	Porites furcata
398.405	46	16.1158	Porites furcata
398.405	46	8.04342	Porites furcata
398.405	46	7.32743	Porites furcata
398.405	46	14.7079	Porites furcata
398.405	46	9.84411	Porites furcata
398.405	47	11.0799	Porites furcata
398.405	47	10.9759	Porites furcata
398.405	47	15.065	Porites furcata
398.405	47	15.2944	Porites furcata
398.405	47	12.2013	Porites furcata
398.405	47	9.23161	Porites furcata
398.405	47	11.2913	Porites furcata
398.405	47	9.51341	Porites furcata
398.405	47	9.13782	Porites furcata
398.405	48	10.9314	Porites furcata
398.405	48	17.0196	Porites furcata
398.405	49	10.3049	Porites furcata
398.405	49	13.9984	Porites furcata
398.405	5	6.0904	Porites furcata
398.405	5	6.03603	Porites furcata
398.405	5	8.10268	Porites furcata
398.405	5	8.53244	Porites furcata
398.405	5	10.015	Porites furcata
398.405	5	5.67715	Porites furcata
398.405	5	6.40407	Porites furcata
398.405	5	5.09581	Porites furcata
398.405	5	10.0511	Porites furcata
398.405	51	7.03135	Porites furcata
398.405	51	7.08523	Porites furcata
398.405	51	7.88177	Porites furcata
398.405	51	6.66581	Porites furcata
398.405	51	9.43955	Porites furcata
398.405	51	3.8279	Porites furcata
398.405	51	7.20657	Porites furcata
398.405	51	3.15791	Porites furcata
398.405	51	6.4318	Porites furcata
398.405	52	7.2976	Porites furcata
398.405	52	9.43462	Porites furcata
398.405	53	7.21224	Porites furcata
398.405	53	6.34878	Porites furcata
398.405	53	9.36647	Porites furcata
398.405	53	10.3755	Porites furcata
398.405	53	10.7496	Porites furcata
398.405	53	5.51625	Porites furcata
398.405	53	5.74147	Porites furcata
398.405	53	8.43844	Porites furcata
398.405	53	10.9001	Porites furcata
398.405	54	6.50144	Porites furcata
398.405	54	10.0368	Porites furcata
398.405	55	6.90609	Porites furcata
398.405	55	7.7637	Porites furcata
398.405	56	6.25094	Porites furcata
398.405	56	6.05812	Porites furcata
398.405	56	6.09378	Porites furcata
398.405	56	6.13494	Porites furcata
398.405	56	8.40779	Porites furcata
398.405	56	4.62162	Porites furcata
398.405	56	5.03885	Porites furcata
398.405	56	6.41102	Porites furcata
398.405	56	7.34235	Porites furcata
398.405	57	5.95911	Porites furcata
398.405	57	5.99527	Porites furcata
398.405	57	7.92497	Porites furcata
398.405	57	9.07167	Porites furcata
398.405	57	8.95932	Porites furcata
398.405	57	5.78171	Porites furcata
398.405	57	6.58322	Porites furcata
398.405	57	9.83636	Porites furcata
398.405	57	5.29538	Porites furcata
398.405	59	5.86722	Porites furcata
398.405	59	5.58324	Porites furcata
398.405	59	7.2155	Porites furcata
398.405	59	7.11905	Porites furcata
398.405	59	7.35229	Porites furcata
398.405	59	5.49956	Porites furcata
398.405	59	6.86481	Porites furcata
398.405	59	8.07473	Porites furcata
398.405	59	9.63733	Porites furcata
398.405	6	4.06202	Porites furcata
398.405	6	6.1094	Porites furcata
398.405	6	8.00997	Porites furcata
398.405	6	9.69006	Porites furcata
398.405	6	7.12411	Porites furcata
398.405	6	4.90863	Porites furcata
398.405	6	6.61003	Porites furcata
398.405	6	11.7589	Porites furcata
398.405	6	4.03315	Porites furcata
398.405	60	6.36832	Porites furcata
398.405	60	8.12731	Porites furcata
398.405	61	5.92996	Porites furcata
398.405	61	9.85826	Porites furcata
398.405	61	5.87765	Porites furcata
398.405	61	9.71597	Porites furcata
398.405	61	10.5169	Porites furcata
398.405	61	6.90102	Porites furcata
398.405	62	3.07892	Porites furcata
398.405	62	9.30644	Porites furcata
398.405	63	6.90604	Porites furcata
398.405	63	7.43989	Porites furcata
398.405	64	10.4775	Porites furcata
398.405	64	8.95064	Porites furcata
398.405	64	8.50456	Porites furcata
398.405	64	11.7155	Porites furcata
398.405	64	8.34819	Porites furcata
398.405	64	5.13949	Porites furcata
398.405	64	11.4715	Porites furcata
398.405	64	10.5125	Porites furcata
398.405	64	7.48519	Porites furcata
398.405	65	5.54627	Porites furcata
398.405	65	5.32477	Porites furcata
398.405	65	7.71589	Porites furcata
398.405	65	10.9175	Porites furcata
398.405	65	8.03265	Porites furcata
398.405	65	6.49622	Porites furcata
398.405	65	6.94083	Porites furcata
398.405	65	12.5793	Porites furcata
398.405	65	8.38711	Porites furcata
398.405	7	4.18235	Porites furcata
398.405	7	9.49675	Porites furcata
398.405	75	2.96237	Porites furcata
398.405	75	2.64937	Porites furcata
398.405	76	3.89465	Porites furcata
398.405	76	3.82666	Porites furcata
398.405	76	4.01857	Porites furcata
398.405	76	5.49128	Porites furcata
398.405	76	4.36935	Porites furcata
398.405	76	3.7201	Porites furcata
398.405	76	5.29843	Porites furcata
398.405	76	4.47675	Porites furcata
398.405	76	7.59427	Porites furcata
398.405	78	2.55962	Porites furcata
398.405	78	1.92987	Porites furcata
398.405	78	3.37716	Porites furcata
398.405	78	5.10021	Porites furcata
398.405	78	3.68947	Porites furcata
398.405	78	2.57486	Porites furcata
398.405	78	3.10362	Porites furcata
398.405	78	3.92068	Porites furcata
398.405	78	4.11648	Porites furcata
398.405	79	2.98613	Porites furcata
398.405	79	3.65852	Porites furcata
398.405	8	3.00593	Porites furcata
398.405	8	4.82285	Porites furcata
398.405	8	5.82955	Porites furcata
398.405	8	5.35717	Porites furcata
398.405	8	6.73405	Porites furcata
398.405	8	4.21211	Porites furcata
398.405	8	7.60121	Porites furcata
398.405	8	8.08931	Porites furcata
398.405	8	5.24658	Porites furcata
398.405	80	2.29369	Porites furcata
398.405	80	5.01166	Porites furcata
398.405	80	3.94972	Porites furcata
398.405	80	3.41856	Porites furcata
398.405	80	3.50094	Porites furcata
398.405	80	2.31995	Porites furcata
398.405	80	3.15548	Porites furcata
398.405	80	4.0835	Porites furcata
398.405	80	4.05897	Porites furcata
398.405	81	2.32148	Porites furcata
398.405	81	4.18078	Porites furcata
398.405	82	2.32573	Porites furcata
398.405	82	6.47687	Porites furcata
398.405	83	2.14772	Porites furcata
398.405	83	6.26708	Porites furcata
398.405	84	1.98173	Porites furcata
398.405	84	5.02817	Porites furcata
398.405	85	3.08626	Porites furcata
398.405	85	3.18818	Porites furcata
398.405	85	4.5824	Porites furcata
398.405	85	5.99868	Porites furcata
398.405	85	4.96799	Porites furcata
398.405	85	3.15399	Porites furcata
398.405	85	4.32056	Porites furcata
398.405	85	4.83259	Porites furcata
398.405	85	2.76953	Porites furcata
398.405	86	3.03532	Porites furcata
398.405	86	3.44952	Porites furcata
398.405	87	2.95225	Porites furcata
398.405	87	3.37838	Porites furcata
398.405	88	3.03622	Porites furcata
398.405	88	1.9518	Porites furcata
398.405	88	5.03613	Porites furcata
398.405	88	5.33298	Porites furcata
398.405	88	5.01679	Porites furcata
398.405	88	3.0556	Porites furcata
398.405	88	3.80847	Porites furcata
398.405	88	2.90522	Porites furcata
398.405	88	3.48447	Porites furcata
398.405	89	2.30181	Porites furcata
398.405	89	1.94115	Porites furcata
398.405	89	2.37428	Porites furcata
398.405	89	4.31147	Porites furcata
398.405	89	4.45008	Porites furcata
398.405	89	2.17421	Porites furcata
398.405	89	2.58332	Porites furcata
398.405	89	2.77991	Porites furcata
398.405	89	3.78963	Porites furcata
398.405	9	4.69439	Porites furcata
398.405	9	7.86755	Porites furcata
398.405	9	7.2155	Porites furcata
398.405	9	8.77605	Porites furcata
398.405	9	9.72964	Porites furcata
398.405	9	5.57153	Porites furcata
398.405	9	5.47783	Porites furcata
398.405	9	12.0367	Porites furcata
398.405	9	10.9368	Porites furcata
398.405	90	1.43949	Porites furcata
398.405	90	2.0903	Porites furcata
398.405	90	4.76577	Porites furcata
398.405	90	3.78247	Porites furcata
398.405	90	4.56437	Porites furcata
398.405	90	3.11885	Porites furcata
398.405	90	3.29256	Porites furcata
398.405	90	3.54261	Porites furcata
398.405	90	5.02076	Porites furcata
398.405	92	5.12948	Porites furcata
398.405	92	5.21046	Porites furcata
398.405	93	3.15829	Porites furcata
398.405	93	6.05893	Porites furcata
398.405	93	4.53491	Porites furcata
398.405	93	7.8468	Porites furcata
398.405	93	3.80207	Porites furcata
398.405	93	2.89623	Porites furcata
398.405	93	4.13183	Porites furcata
398.405	93	3.86523	Porites furcata
398.405	93	4.08954	Porites furcata
398.405	94	3.72563	Porites furcata
398.405	94	6.11656	Porites furcata
398.405	95	2.38478	Porites furcata
398.405	95	4.51567	Porites furcata
398.405	95	2.76049	Porites furcata
398.405	95	5.2902	Porites furcata
398.405	95	3.68363	Porites furcata
398.405	95	2.18224	Porites furcata
398.405	95	2.9131	Porites furcata
398.405	95	3.90392	Porites furcata
398.405	95	3.86135	Porites furcata
398.405	96	4.66136	Porites furcata
398.405	96	7.26297	Porites furcata
398.405	97	2.84271	Porites furcata
398.405	97	3.05448	Porites furcata
398.405	97	5.74267	Porites furcata
398.405	97	3.62075	Porites furcata
398.405	97	5.0219	Porites furcata
398.405	97	4.09051	Porites furcata
398.405	97	2.47863	Porites furcata
398.405	97	3.20924	Porites furcata
398.405	97	3.41803	Porites furcata
398.405	98	3.38906	Porites furcata
398.405	98	3.49934	Porites furcata
398.405	98	3.79021	Porites furcata
398.405	98	4.50627	Porites furcata
398.405	98	5.35995	Porites furcata
398.405	98	2.36775	Porites furcata
398.405	98	2.28624	Porites furcata
398.405	98	4.83612	Porites furcata
398.405	98	3.08435	Porites furcata
398.405	99	4.74135	Porites furcata
398.405	99	4.69119	Porites furcata
398.405	A1	1.33146	Agaricia tenuifolia
398.405	A10	2.87342	Agaricia tenuifolia
398.405	A11	4.22593	Agaricia tenuifolia
398.405	A12	2.68638	Agaricia tenuifolia
398.405	A13	2.73317	Agaricia tenuifolia
398.405	A14	8.45665	Agaricia tenuifolia
398.405	A15	3.3606	Agaricia tenuifolia
398.405	A16	10.782	Agaricia tenuifolia
398.405	A17	10.1142	Agaricia tenuifolia
398.405	A18	9.31767	Agaricia tenuifolia
398.405	A19	9.42149	Agaricia tenuifolia
398.405	A2	3.90985	Agaricia tenuifolia
398.405	A20	7.47532	Agaricia tenuifolia
398.405	A3	2.66776	Agaricia tenuifolia
398.405	A4	5.04733	Agaricia tenuifolia
398.405	A5	4.46836	Agaricia tenuifolia
398.405	A6	2.8366	Agaricia tenuifolia
398.405	A7	6.22564	Agaricia tenuifolia
398.405	A8	4.11424	Agaricia tenuifolia
398.405	A9	4.69782	Agaricia tenuifolia
398.405	K14	10.4016	Siderastrea siderea
398.405	K15	3.3214	Siderastrea siderea
398.405	K16	4.54938	Siderastrea siderea
398.405	K17	3.46559	Siderastrea siderea
398.405	K18	2.70984	Siderastrea siderea
398.405	K19	3.38461	Siderastrea siderea
398.405	K24	2.75555	Siderastrea siderea
398.405	K25	1.0459	Siderastrea siderea
398.405	K26	5.93043	Siderastrea siderea
398.405	K27	1.97539	Siderastrea siderea
398.405	K28	3.75949	Siderastrea siderea
398.405	K29	1.35273	Siderastrea siderea
398.405	K34	2.07294	Siderastrea siderea
398.405	K35	1.6757	Siderastrea siderea
398.405	K36	3.55219	Siderastrea siderea
398.405	K37	3.0992	Siderastrea siderea
398.405	K38	3.36205	Siderastrea siderea
398.405	K39	4.59893	Siderastrea siderea
398.405	K4	5.92881	Siderastrea siderea
398.405	K44	4.65714	Siderastrea siderea
398.405	K45	2.0567	Siderastrea siderea
398.405	K46	1.93741	Siderastrea siderea
398.405	K47	1.73356	Siderastrea siderea
398.405	K48	2.64433	Siderastrea siderea
398.405	K49	2.68987	Siderastrea siderea
398.405	K5	2.66923	Siderastrea siderea
398.405	K54	2.20628	Siderastrea siderea
398.405	K55	3.88548	Siderastrea siderea
398.405	K56	2.44444	Siderastrea siderea
398.405	K57	4.2875	Siderastrea siderea
398.405	K58	3.59907	Siderastrea siderea
398.405	K59	3.49684	Siderastrea siderea
398.405	K6	3.04545	Siderastrea siderea
398.405	K7	1.8216	Siderastrea siderea
398.405	K8	8.98924	Siderastrea siderea
398.405	K9	2.57905	Siderastrea siderea
398.405	S1	3.34027	Siderastrea siderea
398.405	S10	2.49909	Siderastrea siderea
398.405	S11	4.11178	Siderastrea siderea
398.405	S12	6.99585	Siderastrea siderea
398.405	S13	5.85464	Siderastrea siderea
398.405	S14	3.53785	Siderastrea siderea
398.405	S15	3.78364	Siderastrea siderea
398.405	S16	2.07403	Siderastrea siderea
398.405	S17	3.48938	Siderastrea siderea
398.405	S18	3.48269	Siderastrea siderea
398.405	S19	4.83851	Siderastrea siderea
398.405	S2	11.9908	Siderastrea siderea
398.405	S20	3.07176	Siderastrea siderea
398.405	S3	4.65133	Siderastrea siderea
398.405	S4	10.4221	Siderastrea siderea
398.405	S5	5.24831	Siderastrea siderea
398.405	S6	4.44511	Siderastrea siderea
398.405	S7	3.95531	Siderastrea siderea
398.405	S8	3.68387	Siderastrea siderea
398.405	S9	1.93849	Siderastrea siderea
398.405	W14	3.01625	Agaricia tenuifolia
398.405	W16	3.44566	Agaricia tenuifolia
398.405	W17	2.18694	Agaricia tenuifolia
398.405	W18	1.55964	Agaricia tenuifolia
398.405	W2	1.55593	Agaricia tenuifolia
398.405	W20	1.19512	Agaricia tenuifolia
398.405	W24	1.33333	Agaricia tenuifolia
398.405	W25	0.42588	Agaricia tenuifolia
398.405	W26	1.771	Agaricia tenuifolia
398.405	W27	2.44298	Agaricia tenuifolia
398.405	W34	2.71457	Agaricia tenuifolia
398.405	W35	3.83157	Agaricia tenuifolia
398.405	W36	2.73405	Agaricia tenuifolia
398.405	W37	2.03915	Agaricia tenuifolia
398.405	W38	2.78613	Agaricia tenuifolia
398.405	W39	0.51449	Agaricia tenuifolia
398.405	W4	3.88969	Agaricia tenuifolia
398.405	W42	3.861	Agaricia tenuifolia
398.405	W45	1.19769	Agaricia tenuifolia
398.405	W46	2.59938	Agaricia tenuifolia
398.405	W47	11.4793	Agaricia tenuifolia
398.405	W48	2.01265	Agaricia tenuifolia
398.405	W49	2.15375	Agaricia tenuifolia
398.405	W5	2.64116	Agaricia tenuifolia
398.405	W54	3.68648	Agaricia tenuifolia
398.405	W55	2.55168	Agaricia tenuifolia
398.405	W59	3.88548	Agaricia tenuifolia
398.405	W6	7.81308	Agaricia tenuifolia
398.405	W7	2.57314	Agaricia tenuifolia
398.405	W8	3.3	Agaricia tenuifolia
398.405	W9	1.11735	Agaricia tenuifolia
400.997	10	4.37963	Porites furcata
400.997	10	7.51413	Porites furcata
400.997	100	2.60078	Porites furcata
400.997	100	5.50347	Porites furcata
400.997	101	1.21966	Porites furcata
400.997	101	2.08174	Porites furcata
400.997	101	3.23862	Porites furcata
400.997	101	3.783	Porites furcata
400.997	101	6.23987	Porites furcata
400.997	101	3.06484	Porites furcata
400.997	101	2.85741	Porites furcata
400.997	101	5.5943	Porites furcata
400.997	101	4.09968	Porites furcata
400.997	102	1.98605	Porites furcata
400.997	102	0.959867	Porites furcata
400.997	102	3.89405	Porites furcata
400.997	102	4.4094	Porites furcata
400.997	102	5.24873	Porites furcata
400.997	102	4.87561	Porites furcata
400.997	102	1.99448	Porites furcata
400.997	102	5.31311	Porites furcata
400.997	102	2.53237	Porites furcata
400.997	104	1.83734	Porites furcata
400.997	104	2.22665	Porites furcata
400.997	104	2.80789	Porites furcata
400.997	104	3.26939	Porites furcata
400.997	104	9.74321	Porites furcata
400.997	104	3.70629	Porites furcata
400.997	104	3.83685	Porites furcata
400.997	104	3.92605	Porites furcata
400.997	104	3.85578	Porites furcata
400.997	105	2.11161	Porites furcata
400.997	105	3.93463	Porites furcata
400.997	106	2.37687	Porites furcata
400.997	106	2.0984	Porites furcata
400.997	106	3.48469	Porites furcata
400.997	106	5.68222	Porites furcata
400.997	106	5.64352	Porites furcata
400.997	106	4.62268	Porites furcata
400.997	106	2.44678	Porites furcata
400.997	106	3.96749	Porites furcata
400.997	106	2.81801	Porites furcata
400.997	107	1.97531	Porites furcata
400.997	107	2.78339	Porites furcata
400.997	108	2.9632	Porites furcata
400.997	108	3.53635	Porites furcata
400.997	109	2.84529	Porites furcata
400.997	109	5.17873	Porites furcata
400.997	11	4.89976	Porites furcata
400.997	11	13.7063	Porites furcata
400.997	110	1.95594	Porites furcata
400.997	110	2.97807	Porites furcata
400.997	111	1.9347	Porites furcata
400.997	111	1.94615	Porites furcata
400.997	111	4.12452	Porites furcata
400.997	111	2.91276	Porites furcata
400.997	111	3.90176	Porites furcata
400.997	111	3.75575	Porites furcata
400.997	111	3.56656	Porites furcata
400.997	111	3.79048	Porites furcata
400.997	111	4.28029	Porites furcata
400.997	112	1.5988	Porites furcata
400.997	112	2.08185	Porites furcata
400.997	112	3.28976	Porites furcata
400.997	112	4.22109	Porites furcata
400.997	112	2.62996	Porites furcata
400.997	112	3.15366	Porites furcata
400.997	112	4.69139	Porites furcata
400.997	112	3.98346	Porites furcata
400.997	112	4.46445	Porites furcata
400.997	113	2.91691	Porites furcata
400.997	113	2.9947	Porites furcata
400.997	114	2.14924	Porites furcata
400.997	114	6.00582	Porites furcata
400.997	115	2.31941	Porites furcata
400.997	115	2.55007	Porites furcata
400.997	115	3.3569	Porites furcata
400.997	115	4.24386	Porites furcata
400.997	115	4.09106	Porites furcata
400.997	115	4.25592	Porites furcata
400.997	115	3.29276	Porites furcata
400.997	115	4.83958	Porites furcata
400.997	115	2.80352	Porites furcata
400.997	116	2.51934	Porites furcata
400.997	116	2.56011	Porites furcata
400.997	116	2.70342	Porites furcata
400.997	116	3.93808	Porites furcata
400.997	116	5.44597	Porites furcata
400.997	116	2.69197	Porites furcata
400.997	116	3.2078	Porites furcata
400.997	116	4.54367	Porites furcata
400.997	116	5.05042	Porites furcata
400.997	117	3.32841	Porites furcata
400.997	117	4.69991	Porites furcata
400.997	117	3.758	Porites furcata
400.997	117	3.23137	Porites furcata
400.997	117	3.31794	Porites furcata
400.997	117	2.05326	Porites furcata
400.997	119	1.9621	Porites furcata
400.997	119	2.42295	Porites furcata
400.997	119	3.54119	Porites furcata
400.997	119	4.16769	Porites furcata
400.997	119	4.05989	Porites furcata
400.997	119	3.20611	Porites furcata
400.997	119	2.43399	Porites furcata
400.997	119	2.12715	Porites furcata
400.997	119	2.62039	Porites furcata
400.997	12	2.91076	Porites furcata
400.997	12	7.72591	Porites furcata
400.997	120	2.92296	Porites furcata
400.997	120	4.65374	Porites furcata
400.997	120	3.23836	Porites furcata
400.997	120	3.09627	Porites furcata
400.997	120	5.71304	Porites furcata
400.997	120	2.32959	Porites furcata
400.997	120	3.04718	Porites furcata
400.997	120	2.81754	Porites furcata
400.997	120	2.84555	Porites furcata
400.997	121	3.51782	Porites furcata
400.997	121	6.62868	Porites furcata
400.997	122	1.1238	Porites furcata
400.997	122	4.39398	Porites furcata
400.997	123	1.54612	Porites furcata
400.997	123	3.14481	Porites furcata
400.997	123	4.43318	Porites furcata
400.997	123	5.92978	Porites furcata
400.997	123	2.99745	Porites furcata
400.997	123	3.3849	Porites furcata
400.997	123	3.79925	Porites furcata
400.997	123	2.65312	Porites furcata
400.997	123	2.50594	Porites furcata
400.997	124	1.40959	Porites furcata
400.997	124	1.21147	Porites furcata
400.997	124	4.2537	Porites furcata
400.997	124	6.09391	Porites furcata
400.997	124	5.79328	Porites furcata
400.997	124	4.27401	Porites furcata
400.997	124	4.40311	Porites furcata
400.997	124	4.49342	Porites furcata
400.997	124	6.65854	Porites furcata
400.997	125	1.84038	Porites furcata
400.997	125	2.97061	Porites furcata
400.997	126	3.54796	Porites furcata
400.997	126	4.05948	Porites furcata
400.997	127	2.65825	Porites furcata
400.997	127	2.60711	Porites furcata
400.997	127	6.03551	Porites furcata
400.997	127	4.70723	Porites furcata
400.997	127	6.49036	Porites furcata
400.997	127	2.8908	Porites furcata
400.997	127	3.58571	Porites furcata
400.997	127	6.22777	Porites furcata
400.997	127	7.02684	Porites furcata
400.997	128	1.5665	Porites furcata
400.997	128	1.07058	Porites furcata
400.997	128	3.52672	Porites furcata
400.997	128	5.77819	Porites furcata
400.997	128	5.87619	Porites furcata
400.997	128	3.44267	Porites furcata
400.997	128	4.27496	Porites furcata
400.997	128	3.1959	Porites furcata
400.997	128	4.97541	Porites furcata
400.997	129	2.93439	Porites furcata
400.997	129	3.98935	Porites furcata
400.997	129	4.58476	Porites furcata
400.997	129	4.17587	Porites furcata
400.997	129	6.32565	Porites furcata
400.997	129	5.93702	Porites furcata
400.997	129	4.35288	Porites furcata
400.997	129	5.96792	Porites furcata
400.997	129	6.82769	Porites furcata
400.997	130	4.15209	Porites furcata
400.997	130	4.8358	Porites furcata
400.997	130	4.71133	Porites furcata
400.997	130	5.58257	Porites furcata
400.997	130	6.53861	Porites furcata
400.997	130	2.67277	Porites furcata
400.997	130	3.69477	Porites furcata
400.997	130	6.94901	Porites furcata
400.997	130	7.13032	Porites furcata
400.997	132	1.77398	Porites furcata
400.997	132	4.25949	Porites furcata
400.997	133	3.48676	Porites furcata
400.997	133	5.3058	Porites furcata
400.997	134	3.11543	Porites furcata
400.997	134	4.45335	Porites furcata
400.997	135	1.94876	Porites furcata
400.997	135	3.14947	Porites furcata
400.997	14	6.21994	Porites furcata
400.997	14	7.71933	Porites furcata
400.997	146	4.95868	Porites furcata
400.997	146	4.65424	Porites furcata
400.997	146	8.2022	Porites furcata
400.997	146	5.5494	Porites furcata
400.997	146	10.1578	Porites furcata
400.997	146	6.47245	Porites furcata
400.997	146	9.48001	Porites furcata
400.997	146	11.6402	Porites furcata
400.997	146	5.20329	Porites furcata
400.997	147	3.4512	Porites furcata
400.997	147	3.50947	Porites furcata
400.997	147	5.41066	Porites furcata
400.997	147	7.48329	Porites furcata
400.997	147	8.2709	Porites furcata
400.997	147	4.29392	Porites furcata
400.997	147	9.02105	Porites furcata
400.997	147	13.7459	Porites furcata
400.997	147	5.79006	Porites furcata
400.997	152	15.3947	Porites furcata
400.997	152	4.93646	Porites furcata
400.997	152	11.8009	Porites furcata
400.997	152	14.7549	Porites furcata
400.997	152	18.6222	Porites furcata
400.997	152	7.92704	Porites furcata
400.997	152	8.16163	Porites furcata
400.997	152	14.8019	Porites furcata
400.997	152	9.36081	Porites furcata
400.997	153	6.60481	Porites furcata
400.997	153	9.07215	Porites furcata
400.997	154	2.4837	Porites furcata
400.997	154	12.6502	Porites furcata
400.997	155	7.50667	Porites furcata
400.997	155	6.20902	Porites furcata
400.997	155	12.4992	Porites furcata
400.997	155	11.8495	Porites furcata
400.997	155	9.99456	Porites furcata
400.997	155	7.17913	Porites furcata
400.997	155	7.64708	Porites furcata
400.997	155	8.3374	Porites furcata
400.997	156	6.71789	Porites furcata
400.997	156	10.1931	Porites furcata
400.997	156	5.53926	Porites furcata
400.997	157	1.93313	Porites furcata
400.997	157	2.89663	Porites furcata
400.997	157	4.32355	Porites furcata
400.997	157	3.34688	Porites furcata
400.997	157	3.8642	Porites furcata
400.997	157	2.55985	Porites furcata
400.997	157	3.46363	Porites furcata
400.997	157	4.29611	Porites furcata
400.997	157	8.97142	Porites furcata
400.997	2	4.2012	Porites furcata
400.997	2	9.37534	Porites furcata
400.997	23	5.99318	Porites furcata
400.997	23	10.1645	Porites furcata
400.997	24	6.58278	Porites furcata
400.997	24	5.32426	Porites furcata
400.997	24	8.14529	Porites furcata
400.997	24	7.77357	Porites furcata
400.997	24	10.6194	Porites furcata
400.997	24	3.6931	Porites furcata
400.997	24	3.86489	Porites furcata
400.997	24	7.63697	Porites furcata
400.997	24	6.56706	Porites furcata
400.997	25	7.1361	Porites furcata
400.997	25	5.53021	Porites furcata
400.997	25	10.1796	Porites furcata
400.997	25	9.83763	Porites furcata
400.997	25	10.518	Porites furcata
400.997	25	4.22992	Porites furcata
400.997	25	5.05149	Porites furcata
400.997	25	7.28066	Porites furcata
400.997	25	4.11052	Porites furcata
400.997	26	7.95835	Porites furcata
400.997	26	7.99131	Porites furcata
400.997	27	6.34671	Porites furcata
400.997	27	7.13485	Porites furcata
400.997	27	4.89025	Porites furcata
400.997	27	7.73436	Porites furcata
400.997	27	10.6564	Porites furcata
400.997	27	5.09663	Porites furcata
400.997	27	6.33148	Porites furcata
400.997	27	5.93174	Porites furcata
400.997	27	3.31841	Porites furcata
400.997	28	10.4413	Porites furcata
400.997	28	4.14322	Porites furcata
400.997	28	8.96116	Porites furcata
400.997	28	10.3659	Porites furcata
400.997	28	12.3575	Porites furcata
400.997	28	8.37773	Porites furcata
400.997	28	6.3111	Porites furcata
400.997	28	7.91056	Porites furcata
400.997	28	8.94945	Porites furcata
400.997	29	5.40602	Porites furcata
400.997	29	5.91416	Porites furcata
400.997	3	5.10178	Porites furcata
400.997	3	6.50226	Porites furcata
400.997	30	5.36717	Porites furcata
400.997	30	8.23465	Porites furcata
400.997	31	6.0514	Porites furcata
400.997	31	4.22406	Porites furcata
400.997	31	7.0487	Porites furcata
400.997	31	6.64421	Porites furcata
400.997	31	6.56653	Porites furcata
400.997	31	5.68389	Porites furcata
400.997	31	13.9141	Porites furcata
400.997	31	12.669	Porites furcata
400.997	31	8.10692	Porites furcata
400.997	32	3.89143	Porites furcata
400.997	32	5.6039	Porites furcata
400.997	32	7.07517	Porites furcata
400.997	32	6.87855	Porites furcata
400.997	32	9.8423	Porites furcata
400.997	32	5.80978	Porites furcata
400.997	32	6.99912	Porites furcata
400.997	32	9.4561	Porites furcata
400.997	32	7.6106	Porites furcata
400.997	34	3.70873	Porites furcata
400.997	34	7.86407	Porites furcata
400.997	35	3.87489	Porites furcata
400.997	35	3.21545	Porites furcata
400.997	35	8.65095	Porites furcata
400.997	35	8.42866	Porites furcata
400.997	35	11.2077	Porites furcata
400.997	35	4.121	Porites furcata
400.997	35	6.70262	Porites furcata
400.997	35	7.27061	Porites furcata
400.997	35	8.48674	Porites furcata
400.997	36	7.38324	Porites furcata
400.997	36	5.19469	Porites furcata
400.997	36	11.1008	Porites furcata
400.997	36	8.38554	Porites furcata
400.997	36	12.4251	Porites furcata
400.997	36	7.43763	Porites furcata
400.997	36	6.17705	Porites furcata
400.997	36	4.69981	Porites furcata
400.997	36	8.2305	Porites furcata
400.997	37	5.07549	Porites furcata
400.997	37	8.27518	Porites furcata
400.997	38	7.71966	Porites furcata
400.997	38	11.5863	Porites furcata
400.997	39	6.59829	Porites furcata
400.997	39	3.97722	Porites furcata
400.997	39	8.43978	Porites furcata
400.997	39	9.13115	Porites furcata
400.997	39	10.6649	Porites furcata
400.997	39	6.47518	Porites furcata
400.997	39	5.12961	Porites furcata
400.997	39	7.27032	Porites furcata
400.997	39	6.16291	Porites furcata
400.997	4	3.81882	Porites furcata
400.997	4	5.17595	Porites furcata
400.997	4	7.46144	Porites furcata
400.997	4	10.711	Porites furcata
400.997	4	8.68541	Porites furcata
400.997	4	4.98329	Porites furcata
400.997	4	6.7571	Porites furcata
400.997	4	6.66066	Porites furcata
400.997	4	8.77397	Porites furcata
400.997	40	7.55717	Porites furcata
400.997	40	11.8227	Porites furcata
400.997	43	9.27745	Porites furcata
400.997	43	7.60527	Porites furcata
400.997	43	9.73727	Porites furcata
400.997	43	10.4552	Porites furcata
400.997	43	9.35962	Porites furcata
400.997	43	8.18956	Porites furcata
400.997	43	9.98778	Porites furcata
400.997	43	9.2073	Porites furcata
400.997	43	15.0167	Porites furcata
400.997	44	8.40677	Porites furcata
400.997	44	14.6426	Porites furcata
400.997	45	13.4422	Porites furcata
400.997	45	16.0334	Porites furcata
400.997	46	11.7665	Porites furcata
400.997	46	6.6947	Porites furcata
400.997	46	12.6732	Porites furcata
400.997	46	14.8832	Porites furcata
400.997	46	17.3831	Porites furcata
400.997	46	7.7554	Porites furcata
400.997	46	7.1664	Porites furcata
400.997	46	14.2359	Porites furcata
400.997	46	9.49549	Porites furcata
400.997	47	10.6736	Porites furcata
400.997	47	10.2752	Porites furcata
400.997	47	14.2129	Porites furcata
400.997	47	15.0654	Porites furcata
400.997	47	11.8006	Porites furcata
400.997	47	9.28818	Porites furcata
400.997	47	11.6498	Porites furcata
400.997	47	8.96097	Porites furcata
400.997	47	8.82068	Porites furcata
400.997	48	10.7412	Porites furcata
400.997	48	16.399	Porites furcata
400.997	49	10.0739	Porites furcata
400.997	49	13.8903	Porites furcata
400.997	5	5.65923	Porites furcata
400.997	5	5.73691	Porites furcata
400.997	5	7.15662	Porites furcata
400.997	5	7.94167	Porites furcata
400.997	5	9.90863	Porites furcata
400.997	5	5.38778	Porites furcata
400.997	5	5.95207	Porites furcata
400.997	5	5.16995	Porites furcata
400.997	5	9.45343	Porites furcata
400.997	51	6.86295	Porites furcata
400.997	51	6.20011	Porites furcata
400.997	51	7.67879	Porites furcata
400.997	51	6.12829	Porites furcata
400.997	51	9.00531	Porites furcata
400.997	51	3.41908	Porites furcata
400.997	51	7.59986	Porites furcata
400.997	51	3.08985	Porites furcata
400.997	51	5.93506	Porites furcata
400.997	52	7.51762	Porites furcata
400.997	52	9.33636	Porites furcata
400.997	53	6.92906	Porites furcata
400.997	53	5.98063	Porites furcata
400.997	53	9.24598	Porites furcata
400.997	53	10.2743	Porites furcata
400.997	53	11.4683	Porites furcata
400.997	53	5.28423	Porites furcata
400.997	53	5.96159	Porites furcata
400.997	53	8.00999	Porites furcata
400.997	53	10.5202	Porites furcata
400.997	54	6.32285	Porites furcata
400.997	54	9.74947	Porites furcata
400.997	55	6.35509	Porites furcata
400.997	55	8.07833	Porites furcata
400.997	56	5.57923	Porites furcata
400.997	56	5.78656	Porites furcata
400.997	56	5.92098	Porites furcata
400.997	56	6.29255	Porites furcata
400.997	56	7.67077	Porites furcata
400.997	56	4.43359	Porites furcata
400.997	56	4.9272	Porites furcata
400.997	56	6.03958	Porites furcata
400.997	56	7.33805	Porites furcata
400.997	57	5.28912	Porites furcata
400.997	57	5.69355	Porites furcata
400.997	57	7.16466	Porites furcata
400.997	57	8.64542	Porites furcata
400.997	57	8.01581	Porites furcata
400.997	57	5.60211	Porites furcata
400.997	57	6.79437	Porites furcata
400.997	57	9.83385	Porites furcata
400.997	57	5.33678	Porites furcata
400.997	59	4.86812	Porites furcata
400.997	59	5.5391	Porites furcata
400.997	59	6.78653	Porites furcata
400.997	59	7.01345	Porites furcata
400.997	59	7.69663	Porites furcata
400.997	59	5.26956	Porites furcata
400.997	59	7.16356	Porites furcata
400.997	59	7.78842	Porites furcata
400.997	59	8.94298	Porites furcata
400.997	6	3.82885	Porites furcata
400.997	6	5.95199	Porites furcata
400.997	6	6.60258	Porites furcata
400.997	6	8.68472	Porites furcata
400.997	6	6.62201	Porites furcata
400.997	6	4.63223	Porites furcata
400.997	6	6.42814	Porites furcata
400.997	6	11.3611	Porites furcata
400.997	6	3.98157	Porites furcata
400.997	60	5.68565	Porites furcata
400.997	60	8.06363	Porites furcata
400.997	61	5.36554	Porites furcata
400.997	61	9.00937	Porites furcata
400.997	61	5.75795	Porites furcata
400.997	61	9.27287	Porites furcata
400.997	61	9.82216	Porites furcata
400.997	61	7.11001	Porites furcata
400.997	62	2.47648	Porites furcata
400.997	62	8.97819	Porites furcata
400.997	63	6.44356	Porites furcata
400.997	63	7.09312	Porites furcata
400.997	64	10.3546	Porites furcata
400.997	64	8.75914	Porites furcata
400.997	64	8.06953	Porites furcata
400.997	64	11.1725	Porites furcata
400.997	64	7.77298	Porites furcata
400.997	64	4.44379	Porites furcata
400.997	64	11.0933	Porites furcata
400.997	64	9.8725	Porites furcata
400.997	64	7.36947	Porites furcata
400.997	65	5.0371	Porites furcata
400.997	65	4.69257	Porites furcata
400.997	65	7.51536	Porites furcata
400.997	65	10.2405	Porites furcata
400.997	65	8.07516	Porites furcata
400.997	65	6.77476	Porites furcata
400.997	65	7.02198	Porites furcata
400.997	65	12.3607	Porites furcata
400.997	65	8.14518	Porites furcata
400.997	7	3.91653	Porites furcata
400.997	7	9.19529	Porites furcata
400.997	75	2.80246	Porites furcata
400.997	75	2.43881	Porites furcata
400.997	76	3.43708	Porites furcata
400.997	76	3.45579	Porites furcata
400.997	76	3.77482	Porites furcata
400.997	76	5.01599	Porites furcata
400.997	76	3.86502	Porites furcata
400.997	76	3.52703	Porites furcata
400.997	76	5.31948	Porites furcata
400.997	76	4.21353	Porites furcata
400.997	76	7.6422	Porites furcata
400.997	78	1.92724	Porites furcata
400.997	78	1.78583	Porites furcata
400.997	78	2.76354	Porites furcata
400.997	78	4.67094	Porites furcata
400.997	78	3.34307	Porites furcata
400.997	78	2.41832	Porites furcata
400.997	78	2.78309	Porites furcata
400.997	78	3.28224	Porites furcata
400.997	78	3.97278	Porites furcata
400.997	79	2.82475	Porites furcata
400.997	79	3.31808	Porites furcata
400.997	8	2.26083	Porites furcata
400.997	8	4.65783	Porites furcata
400.997	8	5.39204	Porites furcata
400.997	8	4.84904	Porites furcata
400.997	8	6.5253	Porites furcata
400.997	8	3.84679	Porites furcata
400.997	8	7.81831	Porites furcata
400.997	8	7.71023	Porites furcata
400.997	8	5.21076	Porites furcata
400.997	80	1.76318	Porites furcata
400.997	80	4.74976	Porites furcata
400.997	80	3.3176	Porites furcata
400.997	80	3.40562	Porites furcata
400.997	80	3.50313	Porites furcata
400.997	80	2.27298	Porites furcata
400.997	80	3.47119	Porites furcata
400.997	80	3.52495	Porites furcata
400.997	80	3.78991	Porites furcata
400.997	81	2.11663	Porites furcata
400.997	81	3.62384	Porites furcata
400.997	82	2.09745	Porites furcata
400.997	82	5.85212	Porites furcata
400.997	83	1.70192	Porites furcata
400.997	83	6.24237	Porites furcata
400.997	84	1.386	Porites furcata
400.997	84	5.13697	Porites furcata
400.997	85	2.23154	Porites furcata
400.997	85	3.16237	Porites furcata
400.997	85	3.84195	Porites furcata
400.997	85	5.30396	Porites furcata
400.997	85	5.02618	Porites furcata
400.997	85	2.76346	Porites furcata
400.997	85	3.5298	Porites furcata
400.997	85	4.22845	Porites furcata
400.997	85	2.34928	Porites furcata
400.997	86	2.73953	Porites furcata
400.997	86	2.73714	Porites furcata
400.997	87	2.23173	Porites furcata
400.997	87	3.20946	Porites furcata
400.997	88	2.88406	Porites furcata
400.997	88	2.00373	Porites furcata
400.997	88	4.2197	Porites furcata
400.997	88	4.38121	Porites furcata
400.997	88	3.97051	Porites furcata
400.997	88	2.74638	Porites furcata
400.997	88	3.75349	Porites furcata
400.997	88	2.51372	Porites furcata
400.997	88	2.93835	Porites furcata
400.997	89	2.17616	Porites furcata
400.997	89	1.74849	Porites furcata
400.997	89	1.79513	Porites furcata
400.997	89	3.97998	Porites furcata
400.997	89	4.0285	Porites furcata
400.997	89	1.76	Porites furcata
400.997	89	2.49541	Porites furcata
400.997	89	2.43035	Porites furcata
400.997	89	3.06294	Porites furcata
400.997	9	4.09544	Porites furcata
400.997	9	7.826	Porites furcata
400.997	9	7.50271	Porites furcata
400.997	9	8.13823	Porites furcata
400.997	9	8.69208	Porites furcata
400.997	9	5.01261	Porites furcata
400.997	9	5.37725	Porites furcata
400.997	9	11.1791	Porites furcata
400.997	9	10.8384	Porites furcata
400.997	90	1.43106	Porites furcata
400.997	90	1.65539	Porites furcata
400.997	90	4.37121	Porites furcata
400.997	90	2.96552	Porites furcata
400.997	90	3.69931	Porites furcata
400.997	90	2.48979	Porites furcata
400.997	90	2.89117	Porites furcata
400.997	90	3.29288	Porites furcata
400.997	90	4.4702	Porites furcata
400.997	92	4.49936	Porites furcata
400.997	92	4.65447	Porites furcata
400.997	93	3.02669	Porites furcata
400.997	93	5.19397	Porites furcata
400.997	93	4.01103	Porites furcata
400.997	93	7.2787	Porites furcata
400.997	93	3.56458	Porites furcata
400.997	93	2.77301	Porites furcata
400.997	93	3.58512	Porites furcata
400.997	93	3.69048	Porites furcata
400.997	93	4.12633	Porites furcata
400.997	94	3.32928	Porites furcata
400.997	94	5.23839	Porites furcata
400.997	95	2.35006	Porites furcata
400.997	95	4.40732	Porites furcata
400.997	95	2.66375	Porites furcata
400.997	95	4.93257	Porites furcata
400.997	95	3.63295	Porites furcata
400.997	95	1.88271	Porites furcata
400.997	95	2.8514	Porites furcata
400.997	95	3.69334	Porites furcata
400.997	95	3.44569	Porites furcata
400.997	96	4.06844	Porites furcata
400.997	96	6.35597	Porites furcata
400.997	97	2.92718	Porites furcata
400.997	97	3.25987	Porites furcata
400.997	97	5.54231	Porites furcata
400.997	97	3.32306	Porites furcata
400.997	97	4.96252	Porites furcata
400.997	97	3.54439	Porites furcata
400.997	97	2.55614	Porites furcata
400.997	97	2.76199	Porites furcata
400.997	97	3.07606	Porites furcata
400.997	98	3.17703	Porites furcata
400.997	98	3.34823	Porites furcata
400.997	98	3.737	Porites furcata
400.997	98	4.16643	Porites furcata
400.997	98	5.61925	Porites furcata
400.997	98	2.4842	Porites furcata
400.997	98	2.13614	Porites furcata
400.997	98	4.50288	Porites furcata
400.997	98	3.01614	Porites furcata
400.997	99	4.28238	Porites furcata
400.997	99	4.34652	Porites furcata
400.997	A1	1.42232	Agaricia tenuifolia
400.997	A10	2.95033	Agaricia tenuifolia
400.997	A11	4.03723	Agaricia tenuifolia
400.997	A12	2.63539	Agaricia tenuifolia
400.997	A13	2.95439	Agaricia tenuifolia
400.997	A14	9.73816	Agaricia tenuifolia
400.997	A15	3.71245	Agaricia tenuifolia
400.997	A16	11.2164	Agaricia tenuifolia
400.997	A17	10.3011	Agaricia tenuifolia
400.997	A18	9.5074	Agaricia tenuifolia
400.997	A19	9.59479	Agaricia tenuifolia
400.997	A2	3.78507	Agaricia tenuifolia
400.997	A20	8.1344	Agaricia tenuifolia
400.997	A3	2.47386	Agaricia tenuifolia
400.997	A4	4.93894	Agaricia tenuifolia
400.997	A5	4.46187	Agaricia tenuifolia
400.997	A6	3.01448	Agaricia tenuifolia
400.997	A7	6.4366	Agaricia tenuifolia
400.997	A8	4.09231	Agaricia tenuifolia
400.997	A9	4.65619	Agaricia tenuifolia
400.997	K14	10.4016	Siderastrea siderea
400.997	K15	2.9105	Siderastrea siderea
400.997	K16	3.93827	Siderastrea siderea
400.997	K17	3.38279	Siderastrea siderea
400.997	K18	2.47936	Siderastrea siderea
400.997	K19	3.10256	Siderastrea siderea
400.997	K24	2.4	Siderastrea siderea
400.997	K25	0.69726	Siderastrea siderea
400.997	K26	5.65304	Siderastrea siderea
400.997	K27	1.53193	Siderastrea siderea
400.997	K28	3.50886	Siderastrea siderea
400.997	K29	1.20831	Siderastrea siderea
400.997	K34	1.83221	Siderastrea siderea
400.997	K35	1.56775	Siderastrea siderea
400.997	K36	2.85463	Siderastrea siderea
400.997	K37	3.02936	Siderastrea siderea
400.997	K38	3.18153	Siderastrea siderea
400.997	K39	4.78617	Siderastrea siderea
400.997	K4	4.82881	Siderastrea siderea
400.997	K44	4.95714	Siderastrea siderea
400.997	K45	1.88812	Siderastrea siderea
400.997	K46	1.61806	Siderastrea siderea
400.997	K47	1.38374	Siderastrea siderea
400.997	K48	2.55763	Siderastrea siderea
400.997	K49	2.27125	Siderastrea siderea
400.997	K5	2.40769	Siderastrea siderea
400.997	K54	1.94228	Siderastrea siderea
400.997	K55	3.62822	Siderastrea siderea
400.997	K56	2.33508	Siderastrea siderea
400.997	K57	3.625	Siderastrea siderea
400.997	K58	3.09216	Siderastrea siderea
400.997	K59	2.90631	Siderastrea siderea
400.997	K6	2.28181	Siderastrea siderea
400.997	K7	1.3904	Siderastrea siderea
400.997	K8	10.314	Siderastrea siderea
400.997	K9	2.60878	Siderastrea siderea
400.997	S1	3.38171	Siderastrea siderea
400.997	S10	2.59499	Siderastrea siderea
400.997	S11	4.38491	Siderastrea siderea
400.997	S12	7.42428	Siderastrea siderea
400.997	S13	6.17481	Siderastrea siderea
400.997	S14	3.65949	Siderastrea siderea
400.997	S15	3.4545	Siderastrea siderea
400.997	S16	1.86427	Siderastrea siderea
400.997	S17	3.39509	Siderastrea siderea
400.997	S18	3.16329	Siderastrea siderea
400.997	S19	4.99535	Siderastrea siderea
400.997	S2	12.8489	Siderastrea siderea
400.997	S20	3.18295	Siderastrea siderea
400.997	S3	5.09015	Siderastrea siderea
400.997	S4	11.2374	Siderastrea siderea
400.997	S5	5.3393	Siderastrea siderea
400.997	S6	4.1341	Siderastrea siderea
400.997	S7	4.23004	Siderastrea siderea
400.997	S8	3.62154	Siderastrea siderea
400.997	S9	1.76595	Siderastrea siderea
400.997	W14	2.79081	Agaricia tenuifolia
400.997	W16	2.48127	Agaricia tenuifolia
400.997	W17	2.04332	Agaricia tenuifolia
400.997	W18	1.57928	Agaricia tenuifolia
400.997	W2	1.50508	Agaricia tenuifolia
400.997	W20	1.05578	Agaricia tenuifolia
400.997	W24	1.44266	Agaricia tenuifolia
400.997	W25	0.56449	Agaricia tenuifolia
400.997	W26	1.6555	Agaricia tenuifolia
400.997	W27	2.12776	Agaricia tenuifolia
400.997	W34	2.81898	Agaricia tenuifolia
400.997	W35	4.14736	Agaricia tenuifolia
400.997	W36	2.64637	Agaricia tenuifolia
400.997	W37	1.94575	Agaricia tenuifolia
400.997	W38	2.78613	Agaricia tenuifolia
400.997	W39	0.51181	Agaricia tenuifolia
400.997	W4	3.93505	Agaricia tenuifolia
400.997	W42	3.311	Agaricia tenuifolia
400.997	W45	1.23026	Agaricia tenuifolia
400.997	W46	2.376	Agaricia tenuifolia
400.997	W47	11.7743	Agaricia tenuifolia
400.997	W48	1.95377	Agaricia tenuifolia
400.997	W49	2.04144	Agaricia tenuifolia
400.997	W5	2.37414	Agaricia tenuifolia
400.997	W54	3.63693	Agaricia tenuifolia
400.997	W55	2.7158	Agaricia tenuifolia
400.997	W59	3.62822	Agaricia tenuifolia
400.997	W6	6.82616	Agaricia tenuifolia
400.997	W7	2.58091	Agaricia tenuifolia
400.997	W8	3.11082	Agaricia tenuifolia
400.997	W9	1.08958	Agaricia tenuifolia
403.586	10	5.04115	Porites furcata
403.586	10	6.96214	Porites furcata
403.586	100	3.70893	Porites furcata
403.586	100	5.99969	Porites furcata
403.586	101	2.25969	Porites furcata
403.586	101	2.38669	Porites furcata
403.586	101	3.77045	Porites furcata
403.586	101	4.91955	Porites furcata
403.586	101	5.93982	Porites furcata
403.586	101	3.73207	Porites furcata
403.586	101	3.32327	Porites furcata
403.586	101	5.75975	Porites furcata
403.586	101	5.01159	Porites furcata
403.586	102	2.81451	Porites furcata
403.586	102	1.53824	Porites furcata
403.586	102	4.22514	Porites furcata
403.586	102	5.97791	Porites furcata
403.586	102	5.61907	Porites furcata
403.586	102	5.61838	Porites furcata
403.586	102	2.29143	Porites furcata
403.586	102	5.60704	Porites furcata
403.586	102	3.21083	Porites furcata
403.586	104	2.67508	Porites furcata
403.586	104	2.71303	Porites furcata
403.586	104	3.5257	Porites furcata
403.586	104	4.29867	Porites furcata
403.586	104	9.64549	Porites furcata
403.586	104	4.3634	Porites furcata
403.586	104	4.20088	Porites furcata
403.586	104	4.73267	Porites furcata
403.586	104	4.51112	Porites furcata
403.586	105	2.68109	Porites furcata
403.586	105	4.16805	Porites furcata
403.586	106	3.26412	Porites furcata
403.586	106	2.52182	Porites furcata
403.586	106	3.25446	Porites furcata
403.586	106	5.60263	Porites furcata
403.586	106	5.56047	Porites furcata
403.586	106	5.1203	Porites furcata
403.586	106	2.68966	Porites furcata
403.586	106	4.31857	Porites furcata
403.586	106	3.58771	Porites furcata
403.586	107	2.88511	Porites furcata
403.586	107	3	Porites furcata
403.586	108	3.67131	Porites furcata
403.586	108	4.06452	Porites furcata
403.586	109	3.412	Porites furcata
403.586	109	4.88769	Porites furcata
403.586	11	5.35316	Porites furcata
403.586	11	13.0956	Porites furcata
403.586	110	2.62937	Porites furcata
403.586	110	3.09542	Porites furcata
403.586	111	2.68943	Porites furcata
403.586	111	2.41477	Porites furcata
403.586	111	4.42343	Porites furcata
403.586	111	3.77982	Porites furcata
403.586	111	4.34608	Porites furcata
403.586	111	4.33485	Porites furcata
403.586	111	3.93134	Porites furcata
403.586	111	4.53747	Porites furcata
403.586	111	4.69123	Porites furcata
403.586	112	2.39417	Porites furcata
403.586	112	2.5192	Porites furcata
403.586	112	3.7728	Porites furcata
403.586	112	4.72918	Porites furcata
403.586	112	3.43011	Porites furcata
403.586	112	3.38602	Porites furcata
403.586	112	5.17911	Porites furcata
403.586	112	4.58005	Porites furcata
403.586	112	4.80267	Porites furcata
403.586	113	4.39399	Porites furcata
403.586	113	3.16426	Porites furcata
403.586	114	3.33731	Porites furcata
403.586	114	6.20104	Porites furcata
403.586	115	3.13185	Porites furcata
403.586	115	3.09578	Porites furcata
403.586	115	3.48509	Porites furcata
403.586	115	4.75193	Porites furcata
403.586	115	4.02381	Porites furcata
403.586	115	5.27352	Porites furcata
403.586	115	3.51674	Porites furcata
403.586	115	5.63563	Porites furcata
403.586	115	3.63843	Porites furcata
403.586	116	3.35478	Porites furcata
403.586	116	3.36136	Porites furcata
403.586	116	3.45399	Porites furcata
403.586	116	5.49895	Porites furcata
403.586	116	5.62155	Porites furcata
403.586	116	3.02695	Porites furcata
403.586	116	3.58033	Porites furcata
403.586	116	5.05398	Porites furcata
403.586	116	5.77963	Porites furcata
403.586	117	4.38554	Porites furcata
403.586	117	4.58217	Porites furcata
403.586	117	4.2888	Porites furcata
403.586	117	3.45375	Porites furcata
403.586	117	3.60759	Porites furcata
403.586	117	2.20555	Porites furcata
403.586	119	2.61822	Porites furcata
403.586	119	3.11713	Porites furcata
403.586	119	4.00934	Porites furcata
403.586	119	5.16812	Porites furcata
403.586	119	4.66095	Porites furcata
403.586	119	3.68518	Porites furcata
403.586	119	2.75213	Porites furcata
403.586	119	1.97545	Porites furcata
403.586	119	3.71447	Porites furcata
403.586	12	3.47006	Porites furcata
403.586	12	6.71867	Porites furcata
403.586	120	4.2012	Porites furcata
403.586	120	4.87789	Porites furcata
403.586	120	3.48805	Porites furcata
403.586	120	3.74101	Porites furcata
403.586	120	5.36181	Porites furcata
403.586	120	2.60552	Porites furcata
403.586	120	3.07622	Porites furcata
403.586	120	3.11639	Porites furcata
403.586	120	3.60491	Porites furcata
403.586	121	4.50107	Porites furcata
403.586	121	6.79604	Porites furcata
403.586	122	1.23523	Porites furcata
403.586	122	4.45396	Porites furcata
403.586	123	2.32095	Porites furcata
403.586	123	3.59255	Porites furcata
403.586	123	4.6026	Porites furcata
403.586	123	6.8295	Porites furcata
403.586	123	3.62778	Porites furcata
403.586	123	4.0254	Porites furcata
403.586	123	3.84463	Porites furcata
403.586	123	3.16705	Porites furcata
403.586	123	2.99124	Porites furcata
403.586	124	2.50315	Porites furcata
403.586	124	1.77149	Porites furcata
403.586	124	4.56706	Porites furcata
403.586	124	7.27796	Porites furcata
403.586	124	6.19493	Porites furcata
403.586	124	4.93066	Porites furcata
403.586	124	4.97268	Porites furcata
403.586	124	4.44275	Porites furcata
403.586	124	7.18383	Porites furcata
403.586	125	2.68794	Porites furcata
403.586	125	3.05135	Porites furcata
403.586	126	4.49467	Porites furcata
403.586	126	4.14255	Porites furcata
403.586	127	3.60743	Porites furcata
403.586	127	2.91023	Porites furcata
403.586	127	6.04349	Porites furcata
403.586	127	5.69003	Porites furcata
403.586	127	6.59568	Porites furcata
403.586	127	3.05465	Porites furcata
403.586	127	3.69519	Porites furcata
403.586	127	6.52382	Porites furcata
403.586	127	7.63334	Porites furcata
403.586	128	2.25585	Porites furcata
403.586	128	1.20343	Porites furcata
403.586	128	3.98988	Porites furcata
403.586	128	6.8017	Porites furcata
403.586	128	6.05596	Porites furcata
403.586	128	3.53786	Porites furcata
403.586	128	4.37045	Porites furcata
403.586	128	3.66692	Porites furcata
403.586	128	5.38052	Porites furcata
403.586	129	3.33094	Porites furcata
403.586	129	4.68185	Porites furcata
403.586	129	5.28334	Porites furcata
403.586	129	4.48649	Porites furcata
403.586	129	6.58884	Porites furcata
403.586	129	6.89219	Porites furcata
403.586	129	4.47296	Porites furcata
403.586	129	6.55882	Porites furcata
403.586	129	7.60146	Porites furcata
403.586	130	4.7413	Porites furcata
403.586	130	4.83777	Porites furcata
403.586	130	5.35025	Porites furcata
403.586	130	6.16972	Porites furcata
403.586	130	6.83271	Porites furcata
403.586	130	2.91138	Porites furcata
403.586	130	3.87666	Porites furcata
403.586	130	7.33662	Porites furcata
403.586	130	7.21309	Porites furcata
403.586	132	2.24287	Porites furcata
403.586	132	4.46923	Porites furcata
403.586	133	4.2261	Porites furcata
403.586	133	5.15352	Porites furcata
403.586	134	3.72069	Porites furcata
403.586	134	4.7618	Porites furcata
403.586	135	2.50993	Porites furcata
403.586	135	3.00829	Porites furcata
403.586	14	6.62668	Porites furcata
403.586	14	7.40777	Porites furcata
403.586	146	5.6777	Porites furcata
403.586	146	4.99704	Porites furcata
403.586	146	8.35531	Porites furcata
403.586	146	5.91013	Porites furcata
403.586	146	9.33177	Porites furcata
403.586	146	7.09986	Porites furcata
403.586	146	9.09502	Porites furcata
403.586	146	11.8956	Porites furcata
403.586	146	5.55039	Porites furcata
403.586	147	4.35215	Porites furcata
403.586	147	3.76918	Porites furcata
403.586	147	5.28585	Porites furcata
403.586	147	8.33755	Porites furcata
403.586	147	8.1973	Porites furcata
403.586	147	4.48369	Porites furcata
403.586	147	9.28431	Porites furcata
403.586	147	14.5393	Porites furcata
403.586	147	6.06925	Porites furcata
403.586	152	16.1986	Porites furcata
403.586	152	4.9265	Porites furcata
403.586	152	12.0232	Porites furcata
403.586	152	15.1052	Porites furcata
403.586	152	17.3338	Porites furcata
403.586	152	8.18032	Porites furcata
403.586	152	8.26578	Porites furcata
403.586	152	14.7138	Porites furcata
403.586	152	9.64611	Porites furcata
403.586	153	7.68301	Porites furcata
403.586	153	8.30323	Porites furcata
403.586	154	3.18645	Porites furcata
403.586	154	11.5283	Porites furcata
403.586	155	8.48284	Porites furcata
403.586	155	6.51546	Porites furcata
403.586	155	12.7976	Porites furcata
403.586	155	13.4045	Porites furcata
403.586	155	9.22917	Porites furcata
403.586	155	7.87388	Porites furcata
403.586	155	7.71285	Porites furcata
403.586	155	9.12393	Porites furcata
403.586	156	7.375	Porites furcata
403.586	156	9.96323	Porites furcata
403.586	156	5.69382	Porites furcata
403.586	157	3.04771	Porites furcata
403.586	157	3.23271	Porites furcata
403.586	157	4.09839	Porites furcata
403.586	157	3.83191	Porites furcata
403.586	157	3.75909	Porites furcata
403.586	157	2.90225	Porites furcata
403.586	157	3.47564	Porites furcata
403.586	157	4.72777	Porites furcata
403.586	157	9.48343	Porites furcata
403.586	2	5.52088	Porites furcata
403.586	2	9.26993	Porites furcata
403.586	23	6.88693	Porites furcata
403.586	23	8.9653	Porites furcata
403.586	24	7.05201	Porites furcata
403.586	24	5.82232	Porites furcata
403.586	24	8.81747	Porites furcata
403.586	24	8.86769	Porites furcata
403.586	24	9.95028	Porites furcata
403.586	24	4.07249	Porites furcata
403.586	24	3.92066	Porites furcata
403.586	24	8.23985	Porites furcata
403.586	24	6.93034	Porites furcata
403.586	25	8.25906	Porites furcata
403.586	25	5.39794	Porites furcata
403.586	25	10.1094	Porites furcata
403.586	25	11.2156	Porites furcata
403.586	25	10.1582	Porites furcata
403.586	25	4.81358	Porites furcata
403.586	25	5.1787	Porites furcata
403.586	25	7.34817	Porites furcata
403.586	25	4.31512	Porites furcata
403.586	26	9.21333	Porites furcata
403.586	26	7.49813	Porites furcata
403.586	27	7.22061	Porites furcata
403.586	27	7.21665	Porites furcata
403.586	27	5.39726	Porites furcata
403.586	27	8.8082	Porites furcata
403.586	27	10.1503	Porites furcata
403.586	27	5.22806	Porites furcata
403.586	27	6.25243	Porites furcata
403.586	27	6.0495	Porites furcata
403.586	27	3.55306	Porites furcata
403.586	28	11.4306	Porites furcata
403.586	28	4.26731	Porites furcata
403.586	28	9.21199	Porites furcata
403.586	28	11.3719	Porites furcata
403.586	28	12.0722	Porites furcata
403.586	28	8.87824	Porites furcata
403.586	28	6.5124	Porites furcata
403.586	28	8.61556	Porites furcata
403.586	28	9.87455	Porites furcata
403.586	29	6.39756	Porites furcata
403.586	29	5.15959	Porites furcata
403.586	3	5.95749	Porites furcata
403.586	3	5.95877	Porites furcata
403.586	30	6.22812	Porites furcata
403.586	30	7.55234	Porites furcata
403.586	31	6.90391	Porites furcata
403.586	31	4.86686	Porites furcata
403.586	31	7.50395	Porites furcata
403.586	31	7.61937	Porites furcata
403.586	31	6.6037	Porites furcata
403.586	31	6.46601	Porites furcata
403.586	31	13.8332	Porites furcata
403.586	31	13.0301	Porites furcata
403.586	31	8.51986	Porites furcata
403.586	32	4.54995	Porites furcata
403.586	32	5.86677	Porites furcata
403.586	32	7.13754	Porites furcata
403.586	32	7.72877	Porites furcata
403.586	32	9.49825	Porites furcata
403.586	32	6.35461	Porites furcata
403.586	32	6.98619	Porites furcata
403.586	32	9.35606	Porites furcata
403.586	32	8.79996	Porites furcata
403.586	34	4.59983	Porites furcata
403.586	34	7.06676	Porites furcata
403.586	35	4.09592	Porites furcata
403.586	35	3.3798	Porites furcata
403.586	35	8.00391	Porites furcata
403.586	35	9.03537	Porites furcata
403.586	35	10.248	Porites furcata
403.586	35	4.74094	Porites furcata
403.586	35	6.7744	Porites furcata
403.586	35	7.56989	Porites furcata
403.586	35	8.71943	Porites furcata
403.586	36	8.33832	Porites furcata
403.586	36	5.54375	Porites furcata
403.586	36	10.6023	Porites furcata
403.586	36	9.96202	Porites furcata
403.586	36	11.8749	Porites furcata
403.586	36	8.10114	Porites furcata
403.586	36	6.09538	Porites furcata
403.586	36	5.03088	Porites furcata
403.586	36	8.67537	Porites furcata
403.586	37	5.71216	Porites furcata
403.586	37	7.87675	Porites furcata
403.586	38	8.80062	Porites furcata
403.586	38	11.0814	Porites furcata
403.586	39	7.47352	Porites furcata
403.586	39	4.36181	Porites furcata
403.586	39	8.57674	Porites furcata
403.586	39	9.91859	Porites furcata
403.586	39	10.5294	Porites furcata
403.586	39	7.1719	Porites furcata
403.586	39	5.09063	Porites furcata
403.586	39	7.47231	Porites furcata
403.586	39	6.40827	Porites furcata
403.586	4	4.73302	Porites furcata
403.586	4	5.65792	Porites furcata
403.586	4	7.69081	Porites furcata
403.586	4	11.7874	Porites furcata
403.586	4	8.42046	Porites furcata
403.586	4	5.16495	Porites furcata
403.586	4	6.95807	Porites furcata
403.586	4	6.75846	Porites furcata
403.586	4	9.74694	Porites furcata
403.586	40	9.1141	Porites furcata
403.586	40	10.9169	Porites furcata
403.586	43	9.88403	Porites furcata
403.586	43	7.76046	Porites furcata
403.586	43	9.84838	Porites furcata
403.586	43	11.5634	Porites furcata
403.586	43	8.52208	Porites furcata
403.586	43	8.92661	Porites furcata
403.586	43	9.76445	Porites furcata
403.586	43	9.2904	Porites furcata
403.586	43	15.462	Porites furcata
403.586	44	8.77154	Porites furcata
403.586	44	14.9068	Porites furcata
403.586	45	15.3692	Porites furcata
403.586	45	15.3197	Porites furcata
403.586	46	12.5751	Porites furcata
403.586	46	6.68602	Porites furcata
403.586	46	12.2551	Porites furcata
403.586	46	16.1405	Porites furcata
403.586	46	15.5195	Porites furcata
403.586	46	8.21161	Porites furcata
403.586	46	7.00659	Porites furcata
403.586	46	14.7062	Porites furcata
403.586	46	10.2452	Porites furcata
403.586	47	10.9914	Porites furcata
403.586	47	10.0018	Porites furcata
403.586	47	14.2707	Porites furcata
403.586	47	16.3757	Porites furcata
403.586	47	11.0737	Porites furcata
403.586	47	9.86706	Porites furcata
403.586	47	11.2428	Porites furcata
403.586	47	9.47904	Porites furcata
403.586	47	9.63076	Porites furcata
403.586	48	11.3829	Porites furcata
403.586	48	14.7476	Porites furcata
403.586	49	10.7138	Porites furcata
403.586	49	12.496	Porites furcata
403.586	5	6.40355	Porites furcata
403.586	5	5.97479	Porites furcata
403.586	5	7.93798	Porites furcata
403.586	5	8.70147	Porites furcata
403.586	5	8.7421	Porites furcata
403.586	5	5.79404	Porites furcata
403.586	5	5.94146	Porites furcata
403.586	5	5.57042	Porites furcata
403.586	5	10.3133	Porites furcata
403.586	51	7.13849	Porites furcata
403.586	51	6.93442	Porites furcata
403.586	51	7.78177	Porites furcata
403.586	51	7.16243	Porites furcata
403.586	51	8.20164	Porites furcata
403.586	51	3.75799	Porites furcata
403.586	51	7.70788	Porites furcata
403.586	51	3.09227	Porites furcata
403.586	51	6.69713	Porites furcata
403.586	52	8.22035	Porites furcata
403.586	52	8.98734	Porites furcata
403.586	53	7.9115	Porites furcata
403.586	53	6.15259	Porites furcata
403.586	53	10.1357	Porites furcata
403.586	53	10.973	Porites furcata
403.586	53	10.7837	Porites furcata
403.586	53	5.8567	Porites furcata
403.586	53	5.65773	Porites furcata
403.586	53	8.71411	Porites furcata
403.586	53	10.3715	Porites furcata
403.586	54	6.61263	Porites furcata
403.586	54	9.67681	Porites furcata
403.586	55	7.26106	Porites furcata
403.586	55	7.33174	Porites furcata
403.586	56	6.73083	Porites furcata
403.586	56	6.44113	Porites furcata
403.586	56	6.21633	Porites furcata
403.586	56	6.59076	Porites furcata
403.586	56	7.41364	Porites furcata
403.586	56	4.66703	Porites furcata
403.586	56	4.94213	Porites furcata
403.586	56	6.61904	Porites furcata
403.586	56	7.81802	Porites furcata
403.586	57	6.33526	Porites furcata
403.586	57	5.49487	Porites furcata
403.586	57	7.26701	Porites furcata
403.586	57	9.155	Porites furcata
403.586	57	7.71966	Porites furcata
403.586	57	6.17233	Porites furcata
403.586	57	6.74172	Porites furcata
403.586	57	10.2959	Porites furcata
403.586	57	6.0471	Porites furcata
403.586	59	6.11126	Porites furcata
403.586	59	5.69828	Porites furcata
403.586	59	7.02802	Porites furcata
403.586	59	7.69288	Porites furcata
403.586	59	7.37383	Porites furcata
403.586	59	5.95489	Porites furcata
403.586	59	6.98706	Porites furcata
403.586	59	8.48899	Porites furcata
403.586	59	9.89785	Porites furcata
403.586	6	4.34624	Porites furcata
403.586	6	6.27371	Porites furcata
403.586	6	7.40247	Porites furcata
403.586	6	9.05283	Porites furcata
403.586	6	6.48081	Porites furcata
403.586	6	5.71808	Porites furcata
403.586	6	6.50574	Porites furcata
403.586	6	11.6513	Porites furcata
403.586	6	4.12893	Porites furcata
403.586	60	6.66962	Porites furcata
403.586	60	7.88686	Porites furcata
403.586	61	6.89764	Porites furcata
403.586	61	8.48613	Porites furcata
403.586	61	6.00887	Porites furcata
403.586	61	9.22844	Porites furcata
403.586	61	10.7121	Porites furcata
403.586	61	7.54007	Porites furcata
403.586	62	3.43459	Porites furcata
403.586	62	7.85596	Porites furcata
403.586	63	7.45464	Porites furcata
403.586	63	6.76501	Porites furcata
403.586	64	10.9148	Porites furcata
403.586	64	9.59913	Porites furcata
403.586	64	8.01581	Porites furcata
403.586	64	12.2617	Porites furcata
403.586	64	7.42246	Porites furcata
403.586	64	5.28738	Porites furcata
403.586	64	11.6422	Porites furcata
403.586	64	10.0603	Porites furcata
403.586	64	7.57059	Porites furcata
403.586	65	5.77348	Porites furcata
403.586	65	5.00587	Porites furcata
403.586	65	7.88089	Porites furcata
403.586	65	10.6965	Porites furcata
403.586	65	7.27662	Porites furcata
403.586	65	7.25196	Porites furcata
403.586	65	7.42269	Porites furcata
403.586	65	12.8564	Porites furcata
403.586	65	8.58814	Porites furcata
403.586	7	4.83784	Porites furcata
403.586	7	8.88231	Porites furcata
403.586	75	3.12438	Porites furcata
403.586	75	2.77428	Porites furcata
403.586	76	3.86586	Porites furcata
403.586	76	4.0964	Porites furcata
403.586	76	4.00185	Porites furcata
403.586	76	5.53991	Porites furcata
403.586	76	4.08458	Porites furcata
403.586	76	4.2995	Porites furcata
403.586	76	5.28503	Porites furcata
403.586	76	4.3185	Porites furcata
403.586	76	8.66874	Porites furcata
403.586	78	2.62169	Porites furcata
403.586	78	1.80318	Porites furcata
403.586	78	3.50835	Porites furcata
403.586	78	5.32011	Porites furcata
403.586	78	3.4395	Porites furcata
403.586	78	2.74937	Porites furcata
403.586	78	3.015	Porites furcata
403.586	78	3.77392	Porites furcata
403.586	78	4.71389	Porites furcata
403.586	79	3.76146	Porites furcata
403.586	79	3.26851	Porites furcata
403.586	8	2.51488	Porites furcata
403.586	8	4.75115	Porites furcata
403.586	8	5.70708	Porites furcata
403.586	8	4.89323	Porites furcata
403.586	8	6.05997	Porites furcata
403.586	8	4.44418	Porites furcata
403.586	8	7.39459	Porites furcata
403.586	8	7.98246	Porites furcata
403.586	8	5.5456	Porites furcata
403.586	80	2.57118	Porites furcata
403.586	80	4.98949	Porites furcata
403.586	80	3.68796	Porites furcata
403.586	80	3.85252	Porites furcata
403.586	80	3.63175	Porites furcata
403.586	80	2.66594	Porites furcata
403.586	80	3.30737	Porites furcata
403.586	80	3.90973	Porites furcata
403.586	80	4.52393	Porites furcata
403.586	81	2.51005	Porites furcata
403.586	81	3.97029	Porites furcata
[truncated: 167,051 more rows]
